# Supplementary material for: Exploring various polygenic risk scores for skin cancer in the phenomes of the Michigan genomics initiative and the UK Biobank with a visual catalog: PRSWeb
Source: PLoS Genet. 2019 Jun 13;15(6):e1008202. doi: 10.1371/journal.pgen.1008202 (PMC6592565; doi:10.1371/journal.pgen.1008202)
Supplement: S1 File — This Excel file contains the following tables: Sheet 1: Table F, ICD9 codes to PheWAS code mapping tables for skin cancer; Sheet 2: Table G, ICD10 codes to PheWAS code mapping tables for skin cancer; Sheet 3: Table H, MGI and UK Biobank phenome summary; Sheet 4: Table I, GWAS Catalog and latest GWAS risk SNP selection; Sheet 5: Table J, UKB GWAS risk SNP selection; Sheet 6: Table K, Omnibus table of significant results. (XLSX) [file pgen.1008202.s002.xlsx]

## Sheet: TableF-ICD9 Codes
PheWAS Code	PheWAS Code Description	ICD9	Present in MGI Data	Present in UKB Data
172	Skin cancer	172.0	TRUE	TRUE
172	Skin cancer	172.1	TRUE	FALSE
172	Skin cancer	172.2	TRUE	FALSE
172	Skin cancer	172.3	TRUE	TRUE
172	Skin cancer	172.4	TRUE	FALSE
172	Skin cancer	172.5	TRUE	TRUE
172	Skin cancer	172.6	TRUE	TRUE
172	Skin cancer	172.7	TRUE	TRUE
172	Skin cancer	172.8	TRUE	FALSE
172	Skin cancer	172.9	TRUE	TRUE
172	Skin cancer	173.0	TRUE	TRUE
172	Skin cancer	173.00	TRUE	FALSE
172	Skin cancer	173.01	TRUE	FALSE
172	Skin cancer	173.02	TRUE	FALSE
172	Skin cancer	173.09	TRUE	FALSE
172	Skin cancer	173.1	TRUE	TRUE
172	Skin cancer	173.10	TRUE	FALSE
172	Skin cancer	173.11	TRUE	FALSE
172	Skin cancer	173.12	TRUE	FALSE
172	Skin cancer	173.19	TRUE	FALSE
172	Skin cancer	173.2	TRUE	TRUE
172	Skin cancer	173.20	TRUE	FALSE
172	Skin cancer	173.21	TRUE	FALSE
172	Skin cancer	173.22	TRUE	FALSE
172	Skin cancer	173.29	TRUE	FALSE
172	Skin cancer	173.3	TRUE	TRUE
172	Skin cancer	173.30	TRUE	FALSE
172	Skin cancer	173.31	TRUE	FALSE
172	Skin cancer	173.32	TRUE	FALSE
172	Skin cancer	173.39	TRUE	FALSE
172	Skin cancer	173.4	TRUE	TRUE
172	Skin cancer	173.40	TRUE	FALSE
172	Skin cancer	173.41	TRUE	FALSE
172	Skin cancer	173.42	TRUE	FALSE
172	Skin cancer	173.49	TRUE	FALSE
172	Skin cancer	173.5	TRUE	TRUE
172	Skin cancer	173.50	TRUE	FALSE
172	Skin cancer	173.51	TRUE	FALSE
172	Skin cancer	173.52	TRUE	FALSE
172	Skin cancer	173.59	TRUE	FALSE
172	Skin cancer	173.6	TRUE	TRUE
172	Skin cancer	173.60	TRUE	FALSE
172	Skin cancer	173.61	TRUE	FALSE
172	Skin cancer	173.62	TRUE	FALSE
172	Skin cancer	173.69	TRUE	FALSE
172	Skin cancer	173.7	TRUE	TRUE
172	Skin cancer	173.70	TRUE	FALSE
172	Skin cancer	173.71	TRUE	FALSE
172	Skin cancer	173.72	TRUE	FALSE
172	Skin cancer	173.79	TRUE	FALSE
172	Skin cancer	173.8	TRUE	FALSE
172	Skin cancer	173.80	TRUE	FALSE
172	Skin cancer	173.81	TRUE	FALSE
172	Skin cancer	173.82	TRUE	FALSE
172	Skin cancer	173.89	TRUE	FALSE
172	Skin cancer	173.9	TRUE	TRUE
172	Skin cancer	173.90	TRUE	FALSE
172	Skin cancer	173.91	TRUE	FALSE
172	Skin cancer	173.92	TRUE	FALSE
172	Skin cancer	173.99	TRUE	FALSE
172	Skin cancer	209.31	TRUE	FALSE
172	Skin cancer	209.32	TRUE	FALSE
172	Skin cancer	209.33	TRUE	FALSE
172	Skin cancer	209.34	TRUE	FALSE
172	Skin cancer	209.35	TRUE	FALSE
172	Skin cancer	209.36	TRUE	FALSE
172	Skin cancer	232.0	TRUE	FALSE
172	Skin cancer	232.1	TRUE	FALSE
172	Skin cancer	232.2	TRUE	FALSE
172	Skin cancer	232.3	TRUE	FALSE
172	Skin cancer	232.4	TRUE	FALSE
172	Skin cancer	232.5	TRUE	TRUE
172	Skin cancer	232.6	TRUE	TRUE
172	Skin cancer	232.7	TRUE	TRUE
172	Skin cancer	232.8	TRUE	FALSE
172	Skin cancer	232.9	TRUE	FALSE
172	Skin cancer	V10.82	TRUE	FALSE
172	Skin cancer	V10.83	TRUE	FALSE
172.11	Melanomas of skin	172.0	TRUE	TRUE
172.11	Melanomas of skin	172.1	TRUE	FALSE
172.11	Melanomas of skin	172.2	TRUE	FALSE
172.11	Melanomas of skin	172.3	TRUE	TRUE
172.11	Melanomas of skin	172.4	TRUE	FALSE
172.11	Melanomas of skin	172.5	TRUE	TRUE
172.11	Melanomas of skin	172.6	TRUE	TRUE
172.11	Melanomas of skin	172.7	TRUE	TRUE
172.11	Melanomas of skin	172.8	TRUE	FALSE
172.11	Melanomas of skin	172.9	TRUE	TRUE
172.2	Other non-epithelial cancer of skin	173.0	TRUE	TRUE
172.2	Other non-epithelial cancer of skin	173.00	TRUE	FALSE
172.2	Other non-epithelial cancer of skin	173.01	TRUE	FALSE
172.2	Other non-epithelial cancer of skin	173.02	TRUE	FALSE
172.2	Other non-epithelial cancer of skin	173.09	TRUE	FALSE
172.2	Other non-epithelial cancer of skin	173.1	TRUE	TRUE
172.2	Other non-epithelial cancer of skin	173.10	TRUE	FALSE
172.2	Other non-epithelial cancer of skin	173.11	TRUE	FALSE
172.2	Other non-epithelial cancer of skin	173.12	TRUE	FALSE
172.2	Other non-epithelial cancer of skin	173.19	TRUE	FALSE
172.2	Other non-epithelial cancer of skin	173.2	TRUE	TRUE
172.2	Other non-epithelial cancer of skin	173.20	TRUE	FALSE
172.2	Other non-epithelial cancer of skin	173.21	TRUE	FALSE
172.2	Other non-epithelial cancer of skin	173.22	TRUE	FALSE
172.2	Other non-epithelial cancer of skin	173.29	TRUE	FALSE
172.2	Other non-epithelial cancer of skin	173.3	TRUE	TRUE
172.2	Other non-epithelial cancer of skin	173.30	TRUE	FALSE
172.2	Other non-epithelial cancer of skin	173.31	TRUE	FALSE
172.2	Other non-epithelial cancer of skin	173.32	TRUE	FALSE
172.2	Other non-epithelial cancer of skin	173.39	TRUE	FALSE
172.2	Other non-epithelial cancer of skin	173.4	TRUE	TRUE
172.2	Other non-epithelial cancer of skin	173.40	TRUE	FALSE
172.2	Other non-epithelial cancer of skin	173.41	TRUE	FALSE
172.2	Other non-epithelial cancer of skin	173.42	TRUE	FALSE
172.2	Other non-epithelial cancer of skin	173.49	TRUE	FALSE
172.2	Other non-epithelial cancer of skin	173.5	TRUE	TRUE
172.2	Other non-epithelial cancer of skin	173.50	TRUE	FALSE
172.2	Other non-epithelial cancer of skin	173.51	TRUE	FALSE
172.2	Other non-epithelial cancer of skin	173.52	TRUE	FALSE
172.2	Other non-epithelial cancer of skin	173.59	TRUE	FALSE
172.2	Other non-epithelial cancer of skin	173.6	TRUE	TRUE
172.2	Other non-epithelial cancer of skin	173.60	TRUE	FALSE
172.2	Other non-epithelial cancer of skin	173.61	TRUE	FALSE
172.2	Other non-epithelial cancer of skin	173.62	TRUE	FALSE
172.2	Other non-epithelial cancer of skin	173.69	TRUE	FALSE
172.2	Other non-epithelial cancer of skin	173.7	TRUE	TRUE
172.2	Other non-epithelial cancer of skin	173.70	TRUE	FALSE
172.2	Other non-epithelial cancer of skin	173.71	TRUE	FALSE
172.2	Other non-epithelial cancer of skin	173.72	TRUE	FALSE
172.2	Other non-epithelial cancer of skin	173.79	TRUE	FALSE
172.2	Other non-epithelial cancer of skin	173.8	TRUE	FALSE
172.2	Other non-epithelial cancer of skin	173.80	TRUE	FALSE
172.2	Other non-epithelial cancer of skin	173.81	TRUE	FALSE
172.2	Other non-epithelial cancer of skin	173.82	TRUE	FALSE
172.2	Other non-epithelial cancer of skin	173.89	TRUE	FALSE
172.2	Other non-epithelial cancer of skin	173.9	TRUE	TRUE
172.2	Other non-epithelial cancer of skin	173.90	TRUE	FALSE
172.2	Other non-epithelial cancer of skin	173.91	TRUE	FALSE
172.2	Other non-epithelial cancer of skin	173.92	TRUE	FALSE
172.2	Other non-epithelial cancer of skin	173.99	TRUE	FALSE
172.2	Other non-epithelial cancer of skin	209.31	TRUE	FALSE
172.2	Other non-epithelial cancer of skin	209.32	TRUE	FALSE
172.2	Other non-epithelial cancer of skin	209.33	TRUE	FALSE
172.2	Other non-epithelial cancer of skin	209.34	TRUE	FALSE
172.2	Other non-epithelial cancer of skin	209.35	TRUE	FALSE
172.2	Other non-epithelial cancer of skin	209.36	TRUE	FALSE
172.2	Other non-epithelial cancer of skin	V10.83	TRUE	FALSE
172.21	Basal cell carcinoma	173.01	TRUE	FALSE
172.21	Basal cell carcinoma	173.11	TRUE	FALSE
172.21	Basal cell carcinoma	173.21	TRUE	FALSE
172.21	Basal cell carcinoma	173.31	TRUE	FALSE
172.21	Basal cell carcinoma	173.41	TRUE	FALSE
172.21	Basal cell carcinoma	173.51	TRUE	FALSE
172.21	Basal cell carcinoma	173.61	TRUE	FALSE
172.21	Basal cell carcinoma	173.71	TRUE	FALSE
172.21	Basal cell carcinoma	173.81	TRUE	FALSE
172.21	Basal cell carcinoma	173.91	TRUE	FALSE
172.22	Squamous cell carcinoma	173.02	TRUE	FALSE
172.22	Squamous cell carcinoma	173.12	TRUE	FALSE
172.22	Squamous cell carcinoma	173.22	TRUE	FALSE
172.22	Squamous cell carcinoma	173.32	TRUE	FALSE
172.22	Squamous cell carcinoma	173.42	TRUE	FALSE
172.22	Squamous cell carcinoma	173.52	TRUE	FALSE
172.22	Squamous cell carcinoma	173.62	TRUE	FALSE
172.22	Squamous cell carcinoma	173.72	TRUE	FALSE
172.22	Squamous cell carcinoma	173.82	TRUE	FALSE
172.22	Squamous cell carcinoma	173.92	TRUE	FALSE
702.1	Actinic keratosis	702.0	TRUE	FALSE

## Sheet: TableG-ICD10 Codes
PheWAS Code	PheWAS Code Description	ICD10	Present in MGI Data	Present in UKB Data
172	Skin cancer	C43.0	TRUE	TRUE
172	Skin cancer	C43.1	FALSE	TRUE
172	Skin cancer	C43.10	TRUE	FALSE
172	Skin cancer	C43.11	TRUE	FALSE
172	Skin cancer	C43.12	TRUE	FALSE
172	Skin cancer	C43.2	FALSE	TRUE
172	Skin cancer	C43.20	TRUE	FALSE
172	Skin cancer	C43.21	TRUE	FALSE
172	Skin cancer	C43.22	TRUE	FALSE
172	Skin cancer	C43.3	FALSE	TRUE
172	Skin cancer	C43.30	TRUE	FALSE
172	Skin cancer	C43.31	TRUE	FALSE
172	Skin cancer	C43.39	TRUE	FALSE
172	Skin cancer	C43.4	TRUE	TRUE
172	Skin cancer	C43.5	FALSE	TRUE
172	Skin cancer	C43.51	TRUE	FALSE
172	Skin cancer	C43.52	TRUE	FALSE
172	Skin cancer	C43.59	TRUE	FALSE
172	Skin cancer	C43.6	FALSE	TRUE
172	Skin cancer	C43.60	TRUE	FALSE
172	Skin cancer	C43.61	TRUE	FALSE
172	Skin cancer	C43.62	TRUE	FALSE
172	Skin cancer	C43.7	FALSE	TRUE
172	Skin cancer	C43.70	TRUE	FALSE
172	Skin cancer	C43.71	TRUE	FALSE
172	Skin cancer	C43.72	TRUE	FALSE
172	Skin cancer	C43.8	TRUE	TRUE
172	Skin cancer	C43.9	TRUE	TRUE
172	Skin cancer	C44.0	FALSE	TRUE
172	Skin cancer	C44.00	FALSE	FALSE
172	Skin cancer	C44.01	TRUE	FALSE
172	Skin cancer	C44.02	TRUE	FALSE
172	Skin cancer	C44.09	TRUE	FALSE
172	Skin cancer	C44.1	FALSE	TRUE
172	Skin cancer	C44.2	FALSE	TRUE
172	Skin cancer	C44.3	FALSE	TRUE
172	Skin cancer	C44.4	FALSE	TRUE
172	Skin cancer	C44.40	TRUE	FALSE
172	Skin cancer	C44.41	TRUE	FALSE
172	Skin cancer	C44.42	TRUE	FALSE
172	Skin cancer	C44.49	TRUE	FALSE
172	Skin cancer	C44.5	FALSE	TRUE
172	Skin cancer	C44.6	FALSE	TRUE
172	Skin cancer	C44.7	FALSE	TRUE
172	Skin cancer	C44.8	FALSE	TRUE
172	Skin cancer	C44.80	FALSE	FALSE
172	Skin cancer	C44.81	TRUE	FALSE
172	Skin cancer	C44.82	TRUE	FALSE
172	Skin cancer	C44.89	FALSE	FALSE
172	Skin cancer	C44.9	FALSE	TRUE
172	Skin cancer	C44.90	TRUE	FALSE
172	Skin cancer	C44.91	TRUE	FALSE
172	Skin cancer	C44.92	TRUE	FALSE
172	Skin cancer	C44.99	TRUE	FALSE
172	Skin cancer	D03.0	TRUE	TRUE
172	Skin cancer	D03.1	FALSE	TRUE
172	Skin cancer	D03.10	TRUE	FALSE
172	Skin cancer	D03.11	TRUE	FALSE
172	Skin cancer	D03.12	FALSE	FALSE
172	Skin cancer	D03.2	FALSE	TRUE
172	Skin cancer	D03.20	TRUE	FALSE
172	Skin cancer	D03.21	TRUE	FALSE
172	Skin cancer	D03.22	TRUE	FALSE
172	Skin cancer	D03.3	FALSE	TRUE
172	Skin cancer	D03.30	TRUE	FALSE
172	Skin cancer	D03.39	TRUE	FALSE
172	Skin cancer	D03.4	TRUE	TRUE
172	Skin cancer	D03.5	FALSE	TRUE
172	Skin cancer	D03.51	TRUE	FALSE
172	Skin cancer	D03.52	FALSE	FALSE
172	Skin cancer	D03.59	TRUE	FALSE
172	Skin cancer	D03.6	FALSE	TRUE
172	Skin cancer	D03.60	TRUE	FALSE
172	Skin cancer	D03.61	TRUE	FALSE
172	Skin cancer	D03.62	TRUE	FALSE
172	Skin cancer	D03.7	FALSE	TRUE
172	Skin cancer	D03.70	TRUE	FALSE
172	Skin cancer	D03.71	TRUE	FALSE
172	Skin cancer	D03.72	TRUE	FALSE
172	Skin cancer	D03.8	TRUE	TRUE
172	Skin cancer	D03.9	TRUE	TRUE
172	Skin cancer	D04.0	TRUE	TRUE
172	Skin cancer	D04.1	FALSE	TRUE
172	Skin cancer	D04.10	FALSE	FALSE
172	Skin cancer	D04.11	TRUE	FALSE
172	Skin cancer	D04.12	TRUE	FALSE
172	Skin cancer	D04.2	FALSE	TRUE
172	Skin cancer	D04.20	FALSE	FALSE
172	Skin cancer	D04.21	TRUE	FALSE
172	Skin cancer	D04.22	TRUE	FALSE
172	Skin cancer	D04.3	FALSE	TRUE
172	Skin cancer	D04.30	TRUE	FALSE
172	Skin cancer	D04.39	TRUE	FALSE
172	Skin cancer	D04.4	TRUE	TRUE
172	Skin cancer	D04.5	TRUE	TRUE
172	Skin cancer	D04.6	FALSE	TRUE
172	Skin cancer	D04.60	FALSE	FALSE
172	Skin cancer	D04.61	TRUE	FALSE
172	Skin cancer	D04.62	TRUE	FALSE
172	Skin cancer	D04.7	FALSE	TRUE
172	Skin cancer	D04.70	TRUE	FALSE
172	Skin cancer	D04.71	TRUE	FALSE
172	Skin cancer	D04.72	TRUE	FALSE
172	Skin cancer	D04.8	TRUE	TRUE
172	Skin cancer	D04.9	TRUE	TRUE
172.11	Melanomas of skin	C43.0	TRUE	TRUE
172.11	Melanomas of skin	C43.1	FALSE	TRUE
172.11	Melanomas of skin	C43.10	TRUE	FALSE
172.11	Melanomas of skin	C43.11	TRUE	FALSE
172.11	Melanomas of skin	C43.12	TRUE	FALSE
172.11	Melanomas of skin	C43.2	FALSE	TRUE
172.11	Melanomas of skin	C43.20	TRUE	FALSE
172.11	Melanomas of skin	C43.21	TRUE	FALSE
172.11	Melanomas of skin	C43.22	TRUE	FALSE
172.11	Melanomas of skin	C43.3	FALSE	TRUE
172.11	Melanomas of skin	C43.30	TRUE	FALSE
172.11	Melanomas of skin	C43.31	TRUE	FALSE
172.11	Melanomas of skin	C43.39	TRUE	FALSE
172.11	Melanomas of skin	C43.4	TRUE	TRUE
172.11	Melanomas of skin	C43.5	FALSE	TRUE
172.11	Melanomas of skin	C43.51	TRUE	FALSE
172.11	Melanomas of skin	C43.52	TRUE	FALSE
172.11	Melanomas of skin	C43.59	TRUE	FALSE
172.11	Melanomas of skin	C43.6	FALSE	TRUE
172.11	Melanomas of skin	C43.60	TRUE	FALSE
172.11	Melanomas of skin	C43.61	TRUE	FALSE
172.11	Melanomas of skin	C43.62	TRUE	FALSE
172.11	Melanomas of skin	C43.7	FALSE	TRUE
172.11	Melanomas of skin	C43.70	TRUE	FALSE
172.11	Melanomas of skin	C43.71	TRUE	FALSE
172.11	Melanomas of skin	C43.72	TRUE	FALSE
172.11	Melanomas of skin	C43.8	TRUE	TRUE
172.11	Melanomas of skin	C43.9	TRUE	TRUE
172.11	Melanomas of skin	D03.0	TRUE	TRUE
172.11	Melanomas of skin	D03.1	FALSE	TRUE
172.11	Melanomas of skin	D03.10	TRUE	FALSE
172.11	Melanomas of skin	D03.11	TRUE	FALSE
172.11	Melanomas of skin	D03.12	FALSE	FALSE
172.11	Melanomas of skin	D03.2	FALSE	TRUE
172.11	Melanomas of skin	D03.20	TRUE	FALSE
172.11	Melanomas of skin	D03.21	TRUE	FALSE
172.11	Melanomas of skin	D03.22	TRUE	FALSE
172.11	Melanomas of skin	D03.3	FALSE	TRUE
172.11	Melanomas of skin	D03.30	TRUE	FALSE
172.11	Melanomas of skin	D03.39	TRUE	FALSE
172.11	Melanomas of skin	D03.4	TRUE	TRUE
172.11	Melanomas of skin	D03.5	FALSE	TRUE
172.11	Melanomas of skin	D03.51	TRUE	FALSE
172.11	Melanomas of skin	D03.52	FALSE	FALSE
172.11	Melanomas of skin	D03.59	TRUE	FALSE
172.11	Melanomas of skin	D03.6	FALSE	TRUE
172.11	Melanomas of skin	D03.60	TRUE	FALSE
172.11	Melanomas of skin	D03.61	TRUE	FALSE
172.11	Melanomas of skin	D03.62	TRUE	FALSE
172.11	Melanomas of skin	D03.7	FALSE	TRUE
172.11	Melanomas of skin	D03.70	TRUE	FALSE
172.11	Melanomas of skin	D03.71	TRUE	FALSE
172.11	Melanomas of skin	D03.72	TRUE	FALSE
172.11	Melanomas of skin	D03.8	TRUE	TRUE
172.11	Melanomas of skin	D03.9	TRUE	TRUE
172.2	Other non-epithelial cancer of skin	C44.0	FALSE	TRUE
172.2	Other non-epithelial cancer of skin	C44.00	FALSE	FALSE
172.2	Other non-epithelial cancer of skin	C44.01	TRUE	FALSE
172.2	Other non-epithelial cancer of skin	C44.02	TRUE	FALSE
172.2	Other non-epithelial cancer of skin	C44.09	TRUE	FALSE
172.2	Other non-epithelial cancer of skin	C44.1	FALSE	TRUE
172.2	Other non-epithelial cancer of skin	C44.2	FALSE	TRUE
172.2	Other non-epithelial cancer of skin	C44.3	FALSE	TRUE
172.2	Other non-epithelial cancer of skin	C44.4	FALSE	TRUE
172.2	Other non-epithelial cancer of skin	C44.40	TRUE	FALSE
172.2	Other non-epithelial cancer of skin	C44.41	TRUE	FALSE
172.2	Other non-epithelial cancer of skin	C44.42	TRUE	FALSE
172.2	Other non-epithelial cancer of skin	C44.49	TRUE	FALSE
172.2	Other non-epithelial cancer of skin	C44.5	FALSE	TRUE
172.2	Other non-epithelial cancer of skin	C44.6	FALSE	TRUE
172.2	Other non-epithelial cancer of skin	C44.7	FALSE	TRUE
172.2	Other non-epithelial cancer of skin	C44.8	FALSE	TRUE
172.2	Other non-epithelial cancer of skin	C44.80	FALSE	FALSE
172.2	Other non-epithelial cancer of skin	C44.81	TRUE	FALSE
172.2	Other non-epithelial cancer of skin	C44.82	TRUE	FALSE
172.2	Other non-epithelial cancer of skin	C44.89	FALSE	FALSE
172.2	Other non-epithelial cancer of skin	C44.9	FALSE	TRUE
172.2	Other non-epithelial cancer of skin	C44.90	TRUE	FALSE
172.2	Other non-epithelial cancer of skin	C44.91	TRUE	FALSE
172.2	Other non-epithelial cancer of skin	C44.92	TRUE	FALSE
172.2	Other non-epithelial cancer of skin	C44.99	TRUE	FALSE
172.21	Basal cell carcinoma	C44.01	TRUE	FALSE
172.21	Basal cell carcinoma	C44.41	TRUE	FALSE
172.21	Basal cell carcinoma	C44.81	TRUE	FALSE
172.21	Basal cell carcinoma	C44.91	TRUE	FALSE
172.22	Squamous cell carcinoma	C44.02	TRUE	FALSE
172.22	Squamous cell carcinoma	C44.42	TRUE	FALSE
172.22	Squamous cell carcinoma	C44.82	TRUE	FALSE
172.22	Squamous cell carcinoma	C44.92	TRUE	FALSE
702.1	Actinic keratosis	L57.0	TRUE	TRUE
702.1	Actinic keratosis	L90.0	TRUE	TRUE

## Sheet: TableH-MGI & UKB Phenome
					MGI (n = 30,702)				UKB (n = 408,961)
					PRS PheWAS		Exclusion PRS PheWAS (Skin-cancer-free)		PRS PheWAS		Exclusion PRS PheWAS (Skin-cancer-free)
PheWAS Code	PheWAS Code	PheWAS Code Description	Included Sex	Phenotype Category	n Cases	n Controls	n Cases	n Controls	n Cases	n Controls	n Cases	n Controls
8	008	Intestinal infection	Both	infectious diseases	1500	14936	1233	12814	8932	89317	8503	85918
8.5	008.5	Bacterial enteritis	Both	infectious diseases	666	6643	533	5551	2723	27227	2597	26182
8.51	008.51	Intestinal e.coli	Both	infectious diseases	<50	<500	<50	<500	34	340	29	326
8.52	008.52	Intestinal infection due to C. difficile	Both	infectious diseases	585	5839	469	4861	656	6560	613	6280
8.6	008.6	Viral Enteritis	Both	infectious diseases	433	4330	365	3773	863	8630	809	8289
8.7	008.7	Intestinal infection due to protozoa	Both	infectious diseases	<50	<500	<50	<500	53	530	51	512
10	010	Tuberculosis	Both	infectious diseases	80	793	69	667	174	1740	168	1669
31	031	Diseases due to other mycobacteria	Both	infectious diseases	<50	<500	<50	<500	20	200	20	191
31.1	031.1	Leprosy	Both	infectious diseases	...	...	...	...	...	...	...	...
38	038	Septicemia	Both	infectious diseases	1305	12978	1055	10744	4198	41980	3972	40262
38.1	038.1	Gram negative septicemia	Both	infectious diseases	320	3178	250	2624	853	8530	806	8183
38.2	038.2	Gram positive septicemia	Both	infectious diseases	133	1330	112	1116	497	4970	475	4755
38.3	038.3	Bacteremia	Both	infectious diseases	532	5278	415	4386	...	...	...	...
41	041	Bacterial infection NOS	Both	infectious diseases	2913	26150	2425	22307	12100	120995	11488	116263
41.1	041.1	Staphylococcus infections	Both	infectious diseases	929	9277	774	7894	3131	31305	2966	30074
41.11	041.11	Methicillin sensitive Staphylococcus aureus	Both	infectious diseases	347	3458	286	2922	...	...	...	...
41.12	041.12	Methicillin resistant Staphylococcus aureus	Both	infectious diseases	301	3010	252	2558	...	...	...	...
41.2	041.2	Streptococcus infection	Both	infectious diseases	797	7962	666	6658	1639	16390	1554	15793
41.21	041.21	Rheumatic fever / chorea	Both	infectious diseases	<50	<500	<50	<500	20	200	20	188
41.4	041.4	E. coli	Both	infectious diseases	667	6644	556	5536	2724	27240	2592	26173
41.8	041.8	H. pylori	Both	infectious diseases	82	766	69	649	...	...	...	...
41.9	041.9	Infection with drug-resistant microorganisms	Both	infectious diseases	152	1510	131	1276	...	...	...	...
53	053	Herpes zoster	Both	infectious diseases	663	6615	503	5536	421	4210	398	4047
53.1	053.1	Herpes zoster with nervous system complications	Both	infectious diseases	102	1019	77	819	96	960	94	929
54	054	Herpes simplex	Both	infectious diseases	619	6147	504	5437	214	2140	205	2075
70	070	Viral hepatitis	Both	infectious diseases	402	4013	336	3409	593	5930	567	5742
70.1	070.1	Viral hepatitis A	Both	infectious diseases	<50	<500	<50	<500	69	690	66	669
70.2	070.2	Viral hepatitis B	Both	infectious diseases	63	620	52	526	134	1340	125	1295
70.3	070.3	Viral hepatitis C	Both	infectious diseases	308	3071	267	2597	257	2570	249	2506
70.4	070.4	Chronic hepatitis	Both	infectious diseases	132	1311	97	1112	25	250	23	239
70.9	070.9	Hepatitis NOS	Both	infectious diseases	422	4214	350	3598	19	190	19	179
71	071	Human immunodeficiency virus [HIV] disease	Both	infectious diseases	70	700	60	600	147	1470	137	1437
71.1	071.1	HIV infection, symptomatic	Both	infectious diseases	52	520	43	442	117	1170	109	1142
78	078	Viral warts & HPV	Both	infectious diseases	1812	17996	1399	15855	1006	10060	915	9769
79	079	Viral infection	Both	infectious diseases	1526	14924	1282	13242	2805	28050	2689	27170
79.1	079.1	Varicella infection	Both	infectious diseases	<50	<500	<50	<500	65	650	61	629
79.2	079.2	Infectious mononucleosis	Both	infectious diseases	107	1046	100	988	69	690	64	668
79.9	079.9	Viremia, NOS	Both	infectious diseases	<50	<500	<50	<500	...	...	...	...
80	080	Postoperative infection	Both	infectious diseases	1946	19388	1570	16527	4489	44888	4248	43265
81	081	Infection/inflammation of internal prosthetic device; implant; and graft	Both	infectious diseases	1080	10767	925	9169	2487	24870	2364	23945
81.1	081.1	Graft-versus-host disease	Both	infectious diseases	<50	<500	<50	<500	...	...	...	...
81.11	081.11	Acute graft-versus-host disease	Both	infectious diseases	<50	<500	<50	<500	...	...	...	...
81.12	081.12	Chronic graft-versus-host disease	Both	infectious diseases	<50	<500	<50	<500	...	...	...	...
90	090	Sexually transmitted infections (not HIV or hepatitis)	Both	infectious diseases	201	2010	170	1755	73	730	70	709
90.2	090.2	Gonococcal infections	Both	infectious diseases	<50	<500	<50	<500	7	70	6	69
90.3	090.3	Venereal diseases due to Chlamydia trachomatis	Both	infectious diseases	<50	<500	<50	<500	5	50	4	50
110	110	Dermatophytosis / Dermatomycosis	Both	infectious diseases	1707	16828	1311	14288	286	2860	272	2771
110.1	110.1	Dermatophytosis	Both	infectious diseases	1585	15622	1209	13179	280	2800	266	2712
110.11	110.11	Dermatophytosis of nail	Both	infectious diseases	925	9188	700	7638	76	760	68	729
110.12	110.12	Althete's foot	Both	infectious diseases	411	4088	300	3439	141	1410	136	1371
110.13	110.13	Dermatophytosis of the body	Both	infectious diseases	393	3913	301	3331	27	270	25	262
110.2	110.2	Dermatomycoses	Both	infectious diseases	159	1581	130	1442	7	70	7	68
112	112	Candidiasis	Both	infectious diseases	1931	19005	1569	16455	2134	21340	2028	20455
112.3	112.3	Candidiasis of skin and nails	Both	infectious diseases	362	3620	286	3096	30	300	26	287
117	117	Mycoses	Both	infectious diseases	287	2852	250	2447	275	2750	264	2651
117.1	117.1	Histoplasmosis	Both	infectious diseases	52	520	45	438	4	40	4	38
117.2	117.2	Coccidioidomycosis	Both	infectious diseases	<50	<500	<50	<500	...	...	...	...
117.3	117.3	Blastomycotic infection	Both	infectious diseases	<50	<500	<50	<500	...	...	...	...
117.4	117.4	Aspergillosis	Both	infectious diseases	63	619	53	529	165	1650	161	1590
130	130	Spirochetal infection	Both	infectious diseases	67	667	62	592	80	800	80	764
130.1	130.1	Lyme disease	Both	infectious diseases	<50	<500	<50	<500	30	300	30	286
131	131	Protozoan infection	Both	infectious diseases	<50	<500	<50	<500	20	200	18	190
132	132	Infestation (lice, mites)	Both	infectious diseases	96	955	83	852	32	315	30	308
132.1	132.1	Pediculosis and phthirus infestation	Both	infectious diseases	<50	<500	<50	<500	3	30	3	29
133	133	Arthropod-borne diseases	Both	infectious diseases	<50	<500	<50	<500	70	700	63	679
134	134	Helminthiases	Both	infectious diseases	<50	<500	<50	<500	129	1290	125	1248
134.1	134.1	Intestinal helminthiases	Both	infectious diseases	<50	<500	<50	<500	107	1070	104	1039
136	136	Other infectious and parasitic diseases	Both	infectious diseases	815	8099	667	6897	207	2070	194	1996
145	145	Cancer of mouth	Both	neoplasms	886	8808	496	7187	648	6480	589	6202
145.1	145.1	Cancer of lip	Both	neoplasms	50	500	3	425	47	470	28	452
145.2	145.2	Cancer of tongue	Both	neoplasms	417	4154	256	3428	310	3100	294	2979
145.3	145.3	Cancer of major salivary glands	Both	neoplasms	218	2162	116	1773	105	1050	96	1008
145.4	145.4	Cancer of the gums	Both	neoplasms	112	1109	44	883	30	300	26	283
145.5	145.5	Cancer of the mouth floor	Both	neoplasms	130	1289	67	1072	54	540	52	511
149	149	Cancer of larynx, pharynx, nasal cavities	Both	neoplasms	830	8259	525	6780	643	6428	600	6145
149.1	149.1	Cancer of oropharynx	Both	neoplasms	204	2021	131	1683	253	2528	239	2424
149.2	149.2	Cancer of nasopharynx	Both	neoplasms	63	630	44	541	35	350	31	341
149.3	149.3	Cancer of hypopharynx	Both	neoplasms	53	526	40	432	50	500	48	477
149.4	149.4	Cancer of larynx	Both	neoplasms	256	2558	202	2080	265	2648	252	2515
149.5	149.5	Hx of malignant neoplasm of oral cavity and pharynx	Both	neoplasms	368	3672	202	2991	...	...	...	...
149.9	149.9	Cancer of of nasal cavities	Both	neoplasms	159	1582	77	1299	57	570	45	540
150	150	Cancer of esophagus	Both	neoplasms	293	2917	245	2351	764	7640	729	7287
151	151	Cancer of stomach	Both	neoplasms	259	2582	221	2056	570	5700	546	5420
153	153	Colorectal cancer	Both	neoplasms	806	8045	619	6642	4610	46100	4323	44101
153.2	153.2	Colon cancer	Both	neoplasms	617	6150	491	5049	3109	31090	2930	29727
153.3	153.3	Malignant neoplasm of rectum, rectosigmoid junction, and anus	Both	neoplasms	494	4922	369	4111	2165	21650	2022	20734
155	155	Cancer of liver and intrahepatic bile duct	Both	neoplasms	296	2960	242	2442	402	4020	384	3836
155.1	155.1	Malignant neoplasm of liver, primary	Both	neoplasms	221	2210	180	1840	158	1580	149	1506
157	157	Pancreatic cancer	Both	neoplasms	313	3130	271	2529	659	6590	633	6298
158	158	Neoplasm of unspecified nature of digestive system	Both	neoplasms	904	8981	695	7378	1064	10640	1001	10187
159	159	Malignant neoplasm of other and ill-defined sites within the digestive organs and peritoneum	Both	neoplasms	667	6658	564	5453	5582	55820	5219	53337
159.2	159.2	Malignant neoplasm of small intestine, including duodenum	Both	neoplasms	123	1225	105	994	189	1890	181	1804
159.3	159.3	Malignant neoplasm of gallbladder and extrahepatic bile ducts	Both	neoplasms	104	1040	85	836	205	2050	194	1953
159.4	159.4	Malignant neoplasm of retroperitoneum and peritoneum	Both	neoplasms	189	1883	161	1588	192	1920	184	1841
164	164	Cancer of intrathoracic organs	Both	neoplasms	93	930	65	792	60	600	58	573
165	165	Cancer within the respiratory system	Both	neoplasms	851	8499	642	6796	2833	28319	2676	27035
165.1	165.1	Cancer of bronchus; lung	Both	neoplasms	707	7060	541	5631	2238	22380	2128	21411
170	170	Cancer of bone and connective tissue	Both	neoplasms	1146	11400	649	9457	445	4447	393	4260
170.1	170.1	Bone cancer	Both	neoplasms	496	4942	292	4115	131	1310	118	1238
170.2	170.2	Cancer of connective tissue	Both	neoplasms	817	8145	459	6751	331	3307	292	3183
172	172	Skin cancer	Both	neoplasms	4503	22747	…	22747	13624	136233	…	136233
172.1	172.1	Melanomas of skin, dx or hx	Both	neoplasms	1896	16354	…	16354	2718	27180	…	27180
172.11	172.11	Melanomas of skin	Both	neoplasms	1772	15654	…	15654	2718	27180	…	27180
172.2	172.2	Other non-epithelial cancer of skin	Both	neoplasms	3220	19453	…	19453	11030	110298	…	110298
172.21	172.21	Basal cell carcinoma	Both	neoplasms	1303	11426	…	11426	...	...	...	...
172.22	172.22	Squamous cell carcinoma	Both	neoplasms	836	7436	…	7436	...	...	...	...
172.3	172.3	Carcinoma in situ of skin	Both	neoplasms	896	7983	…	7983	667	6670	…	6670
173	173	Neoplasm of uncertain behavior of skin	Both	neoplasms	1203	11716	577	11716	182	1820	138	1820
174	174	Breast cancer	Both	neoplasms	2106	11124	1767	9756	12771	127136	12198	122889
174.1	174.1	Breast cancer [female]	Female	neoplasms	2025	10599	1706	9333	12549	124973	11992	120798
174.11	174.11	Malignant neoplasm of female breast	Female	neoplasms	1963	10559	1654	9293	11767	117670	11243	113706
174.2	174.2	Breast cancer [male]	Male	neoplasms	<50	<500	<50	<500	...	...	...	...
174.3	174.3	Neoplasm of uncertain behavior of breast	Both	neoplasms	103	1019	87	871	115	1150	111	1111
175	175	Acquired absence of breast	Female	neoplasms	797	7748	705	6863	2406	24060	2288	23266
180	180	Cervical cancer and dysplasia	Female	neoplasms	940	8967	835	7989	3640	36400	3510	35372
180.1	180.1	Cervical cancer	Female	neoplasms	461	4610	411	4019	1655	16550	1573	15992
180.3	180.3	Cervical intraepithelial neoplasia [CIN] [Cervical dysplasia]	Female	neoplasms	551	5388	490	4909	2081	20810	2029	20317
182	182	Malignant neoplasm of uterus	Female	neoplasms	471	4691	413	3968	1288	12880	1231	12400
184	184	Cancer of other female genital organs	Female	neoplasms	857	8412	701	7245	2467	24670	2337	23821
184.1	184.1	Malignant neoplasm of ovary and other uterine adnexa	Female	neoplasms	548	5471	470	4686	2131	21310	2028	20574
184.11	184.11	Malignant neoplasm of ovary	Female	neoplasms	473	4727	418	4053	2108	21080	2005	20351
184.2	184.2	Cancer of other female genital organs (excluding uterus and ovary)	Female	neoplasms	381	3805	274	3238	305	3050	279	2949
185	185	Cancer of prostate	Male	neoplasms	1794	7800	1462	6216	6719	64751	6288	61512
187	187	Cancer of other male genital organs	Male	neoplasms	685	6451	540	4955	3114	31140	2875	29598
187.1	187.1	Malignant neoplasm of unspecified male genital organ	Male	neoplasms	592	5545	465	4195	2835	28350	2608	26882
187.2	187.2	Malignant neoplasm of testis	Male	neoplasms	597	5698	482	4372	2973	29730	2745	28233
187.8	187.8	Neoplasm of uncertain behavior of male genital organs	Male	neoplasms	<50	<500	<50	<500	110	1100	107	1061
189	189	Cancer of urinary organs (incl. kidney and bladder)	Both	neoplasms	1793	15041	1490	12063	4183	41830	3948	39866
189.1	189.1	Cancer of kidney and renal pelvis	Both	neoplasms	812	8117	670	6437	1075	10750	1019	10296
189.11	189.11	Malignant neoplasm of kidney, except pelvis	Both	neoplasms	754	7538	625	5990	1032	10320	983	9885
189.12	189.12	Malignant neoplasm of renal pelvis	Both	neoplasms	156	1548	125	1206	66	660	58	627
189.2	189.2	Cancer of bladder	Both	neoplasms	1147	10019	962	7800	2424	24240	2300	23031
189.21	189.21	Malignant neoplasm of bladder	Both	neoplasms	1058	9254	891	7169	2148	21480	2039	20395
189.4	189.4	Malignant neoplasm of other urinary organs	Both	neoplasms	442	4279	364	3208	144	1440	129	1380
190	190	Cancer of eye	Both	neoplasms	79	784	38	648	176	1760	148	1680
191	191	Manlignant and unknown neoplasms of brain and nervous system	Both	neoplasms	606	6032	474	5189	692	6920	664	6635
191.1	191.1	Cancer of brain and nervous system	Both	neoplasms	400	4000	310	3405	568	5680	545	5436
191.11	191.11	Cancer of brain	Both	neoplasms	324	3231	260	2735	524	5240	502	5019
193	193	Thyroid cancer	Both	neoplasms	589	5872	514	5111	358	3580	337	3458
194	194	Cancer of other endocrine glands	Both	neoplasms	160	1593	134	1338	95	950	91	910
195	195	Cancer, suspected or other	Both	neoplasms	4418	20000	2898	17969	17028	165982	13635	160565
195.1	195.1	Malignant neoplasm, other	Both	neoplasms	3448	18667	2244	16688	16305	159816	12953	154587
195.3	195.3	Malignant neoplasm of head, face, and neck	Both	neoplasms	629	6217	299	5337	40	400	27	393
196	196	Radiotherapy	Both	neoplasms	1207	11404	829	9930	5	50	5	49
197	197	Chemotherapy	Both	neoplasms	2690	19063	2042	17072	21492	213706	20398	207415
198	198	Secondary malignant neoplasm	Both	neoplasms	3734	19920	2399	17893	9585	95830	8858	92726
198.1	198.1	Secondary malignancy of lymph nodes	Both	neoplasms	2389	18093	1377	16150	5355	53549	4907	51934
198.2	198.2	Secondary malignancy of respiratory organs	Both	neoplasms	680	6798	465	5911	2263	22619	2067	21882
198.3	198.3	Secondary malignant neoplasm of digestive systems	Both	neoplasms	522	5213	415	4539	1542	15416	1429	14905
198.4	198.4	Secondary malignant neoplasm of liver	Both	neoplasms	453	4509	339	3923	2661	26602	2492	25709
198.5	198.5	Secondary malignancy of brain/spine	Both	neoplasms	387	3851	218	3371	846	8460	752	8222
198.6	198.6	Secondary malignancy of bone	Both	neoplasms	481	4787	309	4117	2156	21553	2025	20812
198.7	198.7	Secondary malignant neoplasm of skin	Both	neoplasms	210	2091	46	1784	187	1869	115	1806
199	199	Neoplasm of uncertain behavior	Both	neoplasms	3670	20946	2805	18900	1433	14330	1348	13867
199.4	199.4	Neurofibromatosis	Both	neoplasms	58	580	48	544	95	950	92	927
200	200	Myeloproliferative disease	Both	neoplasms	651	6500	521	5442	1000	10000	929	9568
200.1	200.1	Polycythemia vera	Both	neoplasms	78	777	66	650	390	3900	368	3729
201	201	Hodgkin's disease	Both	neoplasms	100	994	79	859	261	2610	252	2522
202	202	Cancer of other lymphoid, histiocytic tissue	Both	neoplasms	1008	10059	697	8283	2297	22970	2099	22030
202.2	202.2	Non-Hodgkins lymphoma	Both	neoplasms	937	9351	648	7689	1821	18210	1679	17452
202.21	202.21	Nodular lymphoma	Both	neoplasms	616	6150	426	5109	370	3700	343	3553
202.22	202.22	Reticulosarcoma	Both	neoplasms	<50	<500	<50	<500	...	...	...	...
202.23	202.23	Lymphosarcoma	Both	neoplasms	<50	<500	<50	<500	14	140	14	136
202.24	202.24	Large cell lymphoma	Both	neoplasms	79	782	62	640	584	5840	544	5577
204	204	Leukemia	Both	neoplasms	379	3786	268	3052	1696	16954	1552	16222
204.1	204.1	Lymphoid leukemia	Both	neoplasms	138	1380	99	1107	587	5864	524	5592
204.11	204.11	Lymphoid leukemia, acute	Both	neoplasms	50	500	40	455	60	600	57	584
204.12	204.12	Lymphoid leukemia, chronic	Both	neoplasms	102	1012	69	769	514	5134	456	4888
204.2	204.2	Myeloid leukemia	Both	neoplasms	127	1270	97	1047	486	4860	456	4669
204.21	204.21	Myeloid leukemia, acute	Both	neoplasms	100	1000	77	826	336	3360	318	3218
204.22	204.22	Myeloid leukemia, chronic	Both	neoplasms	<50	<500	<50	<500	157	1570	143	1515
204.3	204.3	Monocytic leukemia	Both	neoplasms	<50	<500	<50	<500	30	300	26	287
204.4	204.4	Multiple myeloma	Both	neoplasms	130	1271	87	1018	559	5590	520	5362
208	208	Benign neoplasm of colon	Both	neoplasms	5516	24179	4453	20838	19890	192225	18889	184560
209	209	Neuroendocrine tumors	Both	neoplasms	124	1240	109	1026	...	...	...	...
210	210	Benign neoplasm of lip, oral cavity, and pharynx	Both	neoplasms	1162	11576	878	9946	981	9810	952	9483
211	211	Benign neoplasm of other parts of digestive system	Both	neoplasms	3981	24743	3418	21151	5256	52560	5019	50466
212	212	Benign neoplasm of respiratory and intrathoracic organs	Both	neoplasms	1191	11900	1001	9920	348	3480	336	3341
213	213	Benign neoplasm of bone and articular cartilage	Both	neoplasms	1007	9971	849	9304	320	3200	308	3121
214	214	Lipoma	Both	neoplasms	759	7562	630	6457	6246	62460	5949	60249
214.1	214.1	Lipoma of skin and subcutaneous tissue	Both	neoplasms	403	4023	335	3421	4593	45930	4368	44349
215	215	Other benign neoplasm of connective and other soft tissue	Both	neoplasms	1969	19655	1549	16785	1109	11090	1049	10709
216	216	Benign neoplasm of skin	Both	neoplasms	6667	23883	4142	21931	7679	76785	6469	74498
216.1	216.1	Screening for malignant neoplasms of the skin	Both	neoplasms	<50	<500	<50	<500	...	...	...	...
217	217	Vascular hamartomas and non-neoplastic nevi	Both	neoplasms	530	5254	307	4784	649	6490	581	6270
217.1	217.1	Nevus, non-neoplastic	Both	neoplasms	481	4772	267	4320	597	5970	533	5764
218	218	Benign neoplasm of uterus	Female	neoplasms	2613	11674	2333	10291	10507	105069	10167	102176
218.1	218.1	Uterine leiomyoma	Female	neoplasms	979	9396	863	8310	10245	102449	9919	99629
218.2	218.2	Other benign neoplasm of uterus	Female	neoplasms	2183	11323	1967	10024	353	3530	335	3429
220	220	Benign neoplasm of ovary	Female	neoplasms	608	6015	557	5356	1476	14760	1427	14269
221	221	Benign neoplasm of other female genital organs	Female	neoplasms	1125	10048	996	8893	220	2200	206	2128
222	222	Benign neoplasm of male genital organs	Male	neoplasms	648	6377	526	4945	160	1600	154	1535
223	223	Benign neoplasm of kidney and other urinary organs	Both	neoplasms	1120	8638	965	7897	174	1740	166	1669
224	224	Benign neoplasm of eye	Both	neoplasms	388	3858	285	3151	130	1300	124	1229
224.1	224.1	Benign neoplasm of eye, uveal	Both	neoplasms	329	3255	242	2631	68	680	66	639
225	225	Benign neoplasm of brain and other parts of nervous system	Both	neoplasms	741	7403	616	6349	830	8300	791	7999
225.1	225.1	Benign neoplasm of brain, cranial nerves, meninges	Both	neoplasms	576	5754	489	4921	776	7760	737	7480
225.2	225.2	Benign neoplasm of spinal cord, meninges	Both	neoplasms	177	1770	133	1528	59	590	59	567
226	226	Benign neoplasm of thyroid glands	Both	neoplasms	787	7859	686	6691	285	2850	274	2755
227	227	Benign neoplasm of other endocrine glands and related structures	Both	neoplasms	930	9289	828	7850	878	8780	834	8456
227.1	227.1	Benign neoplasm of adrenal gland	Both	neoplasms	249	2480	215	2090	186	1860	178	1785
227.2	227.2	Benign neoplasm of parathyroid gland	Both	neoplasms	427	4222	384	3584	371	3710	350	3577
227.3	227.3	Benign neoplasm of pituitary gland and craniopharyngeal duct (pouch)	Both	neoplasms	255	2543	232	2175	311	3110	296	3000
228	228	Hemangioma and lymphangioma, any site	Both	neoplasms	902	9000	612	7589	1602	16020	1469	15452
228.1	228.1	Hemangioma of skin and subcutaneous tissue	Both	neoplasms	351	3510	214	2924	...	...	...	...
229	229	Benign neoplasm of unspecified sites	Both	neoplasms	5138	25300	3719	22221	2400	23998	2107	23273
229.1	229.1	Benign neoplasm of lymph nodes	Both	neoplasms	3627	23859	2448	20810	42	420	39	405
230	230	Kaposi's sarcoma	Both	neoplasms	<50	<500	<50	<500	7	70	7	68
240	240	Simple and unspecified goiter	Both	endocrine/metabolic	553	5508	476	4737	602	6020	571	5803
241	241	Nontoxic nodular goiter	Both	endocrine/metabolic	1431	13548	1189	11564	1142	11420	1070	10987
241.1	241.1	Nontoxic uninodular goiter	Both	endocrine/metabolic	1183	11806	970	10027	472	4720	443	4543
241.2	241.2	Nontoxic multinodular goiter	Both	endocrine/metabolic	664	6625	570	5635	679	6790	635	6528
242	242	Thyrotoxicosis with or without goiter	Both	endocrine/metabolic	677	6736	566	5695	1849	18490	1781	17828
242.1	242.1	Graves' disease	Both	endocrine/metabolic	248	2461	220	2141	456	4560	436	4421
242.2	242.2	Toxic multinodular goiter	Both	endocrine/metabolic	76	760	65	648	91	910	90	884
242.3	242.3	Exophthalmos	Both	endocrine/metabolic	126	1249	111	1065	129	1290	126	1253
242.31	242.31	Thyrotoxic exophthalmos	Both	endocrine/metabolic	60	598	55	524	...	...	...	...
244	244	Hypothyroidism	Both	endocrine/metabolic	4513	22753	3796	19295	14646	145476	14035	140180
244.1	244.1	Secondary hypothyroidism	Both	endocrine/metabolic	872	8700	728	7477	1111	11110	1039	10722
244.2	244.2	Acquired hypothyroidism	Both	endocrine/metabolic	378	3763	304	3234	101	1010	96	966
244.3	244.3	Iodine hypothyroidism	Both	endocrine/metabolic	<50	<500	<50	<500	...	...	...	...
244.4	244.4	Hypothyroidism NOS	Both	endocrine/metabolic	4206	22146	3534	18746	13961	139245	13390	134158
244.5	244.5	Congenital hypothyroidism	Both	endocrine/metabolic	<50	<500	<50	<500	24	240	24	229
245	245	Thyroiditis	Both	endocrine/metabolic	346	3448	298	3029	294	2940	285	2838
245.1	245.1	Thyroiditis, acute and subacute	Both	endocrine/metabolic	<50	<500	<50	<500	12	120	11	116
245.2	245.2	Chronic thyroiditis	Both	endocrine/metabolic	265	2627	235	2302	224	2240	217	2164
245.21	245.21	Chronic lymphocytic thyroiditis	Both	endocrine/metabolic	260	2584	230	2268	211	2110	205	2041
246	246	Other disorders of thyroid	Both	endocrine/metabolic	1116	10947	906	9272	403	4030	383	3873
246.2	246.2	Thyroid cyst	Both	endocrine/metabolic	<50	<500	<50	<500	5	50	5	49
246.7	246.7	Abnormal results of function study of thyroid	Both	endocrine/metabolic	251	2500	194	2137	2	20	2	20
249	249	Secondary diabetes mellitus	Both	endocrine/metabolic	215	2144	170	1790	3	24	3	24
250	250	Diabetes mellitus	Both	endocrine/metabolic	6571	23449	5401	20134	19898	186647	18908	179158
250.1	250.1	Type 1 diabetes	Both	endocrine/metabolic	851	8507	691	7136	2657	26570	2547	25569
250.11	250.11	Type 1 diabetes with ketoacidosis	Both	endocrine/metabolic	59	582	53	526	239	2390	233	2313
250.12	250.12	Type 1 diabetes with renal manifestations	Both	endocrine/metabolic	183	1830	144	1587	77	770	75	743
250.13	250.13	Type 1 diabetes with ophthalmic manifestations	Both	endocrine/metabolic	201	2010	161	1736	...	...	...	...
250.14	250.14	Type 1 diabetes with neurological manifestations	Both	endocrine/metabolic	157	1567	128	1331	...	...	...	...
250.15	250.15	Diabetes type 1 with peripheral circulatory disorders	Both	endocrine/metabolic	<50	<500	<50	<500	...	...	...	...
250.2	250.2	Type 2 diabetes	Both	endocrine/metabolic	4744	22089	3919	18820	18671	176412	17716	169155
250.21	250.21	Type 2 diabetes with ketoacidosis	Both	endocrine/metabolic	59	590	48	510	105	1050	100	1010
250.22	250.22	Type 2 diabetes with renal manifestations	Both	endocrine/metabolic	655	6536	516	5292	202	2020	194	1928
250.23	250.23	Type 2 diabetes with ophthalmic manifestations	Both	endocrine/metabolic	459	4564	370	3784	1294	12940	1236	12370
250.24	250.24	Type 2 diabetes with neurological manifestations	Both	endocrine/metabolic	1001	9978	815	8160	575	5750	549	5501
250.25	250.25	Diabetes type 2 with peripheral circulatory disorders	Both	endocrine/metabolic	140	1384	103	1101	...	...	...	...
250.3	250.3	Insulin pump user	Both	endocrine/metabolic	1048	10475	865	8686	...	...	...	...
250.4	250.4	Abnormal glucose	Both	endocrine/metabolic	3031	21772	2442	18531	684	6840	650	6565
250.41	250.41	Impaired fasting glucose	Both	endocrine/metabolic	1534	15312	1250	12796	266	2660	249	2538
250.42	250.42	Other abnormal glucose	Both	endocrine/metabolic	2039	19010	1626	16026	419	4190	402	4038
250.5	250.5	Glycosuria or Acetonuria	Both	endocrine/metabolic	<50	<500	<50	<500	131	1310	130	1271
250.6	250.6	Polyneuropathy in diabetes	Both	endocrine/metabolic	621	6207	504	5088	354	3540	338	3402
250.7	250.7	Diabetic retinopathy	Both	endocrine/metabolic	403	4019	323	3335	1335	13350	1274	12763
251	251	Other disorders of pancreatic internal secretion	Both	endocrine/metabolic	57	570	44	478	7	70	7	66
251.1	251.1	Hypoglycemia	Both	endocrine/metabolic	395	3937	320	3405	940	9395	906	9007
251.8	251.8	Abnormality of secretion of glucagon or gastrin	Both	endocrine/metabolic	<50	<500	<50	<500	2	20	2	19
252	252	Disorders of parathyroid gland	Both	endocrine/metabolic	1146	11426	979	9674	877	8770	819	8460
252.1	252.1	Hyperparathyroidism	Both	endocrine/metabolic	1057	10545	904	8895	781	7810	729	7524
252.2	252.2	Hypoparathyroidism	Both	endocrine/metabolic	159	1590	138	1354	142	1420	131	1381
253	253	Disorders of the pituitary gland and its hypothalamic control	Both	endocrine/metabolic	447	4455	374	3784	694	6940	660	6658
253.1	253.1	Pituitary hyperfunction	Both	endocrine/metabolic	111	1110	105	967	189	1890	178	1801
253.11	253.11	Acromegaly and gigantism	Both	endocrine/metabolic	<50	<500	<50	<500	95	950	89	900
253.2	253.2	Pituitary hypofunction	Both	endocrine/metabolic	116	1160	94	986	263	2630	248	2526
253.3	253.3	Diabetes insipidus	Both	endocrine/metabolic	<50	<500	<50	<500	93	930	91	899
253.4	253.4	Anterior pituitary disorders	Both	endocrine/metabolic	74	731	57	608	2	20	2	20
253.5	253.5	Pituitary dwarfism	Both	endocrine/metabolic	<50	<500	<50	<500	2	20	2	19
253.7	253.7	Other disorders of neurohypophysis	Both	endocrine/metabolic	58	580	42	461	158	1580	151	1510
254	254	Diseases of thymus gland	Both	endocrine/metabolic	<50	<500	<50	<500	13	130	12	123
255	255	Disorders of adrenal glands	Both	endocrine/metabolic	833	8330	678	7012	642	6420	617	6199
255.1	255.1	Adrenal hyperfunction	Both	endocrine/metabolic	186	1860	162	1603	182	1820	174	1758
255.11	255.11	Cushing's syndrome	Both	endocrine/metabolic	91	910	81	812	103	1030	99	999
255.12	255.12	Hyperaldosteronism	Both	endocrine/metabolic	65	641	56	532	76	760	73	731
255.13	255.13	Medulloadrenal hyperfunction	Both	endocrine/metabolic	<50	<500	<50	<500	4	40	3	40
255.2	255.2	Adrenal hypofunction	Both	endocrine/metabolic	299	2973	241	2561	364	3640	346	3514
255.21	255.21	Glucocorticoid deficiency	Both	endocrine/metabolic	271	2691	221	2313	361	3610	343	3485
255.22	255.22	Mineralocorticoid deficiency	Both	endocrine/metabolic	<50	<500	<50	<500	...	...	...	...
255.3	255.3	Adrenogenital disorders	Both	endocrine/metabolic	<50	<500	<50	<500	16	160	16	155
256	256	Ovarian dysfunction	Female	endocrine/metabolic	443	4430	417	4091	244	2440	238	2406
256.1	256.1	Hyperestrogenism	Both	endocrine/metabolic	<50	<500	<50	<500	...	...	...	...
256.4	256.4	Polycystic ovaries	Female	endocrine/metabolic	326	3260	314	3037	209	2090	204	2061
257	257	Testicular dysfunction	Male	endocrine/metabolic	511	5086	411	4195	163	1630	153	1570
257.1	257.1	Testicular hypofunction	Male	endocrine/metabolic	493	4908	395	4025	154	1540	145	1483
258	258	Iatrogenic endocrine disorders	Both	endocrine/metabolic	<50	<500	<50	<500	102	1020	99	972
258.1	258.1	Postablative ovarian failure	Female	endocrine/metabolic	<50	<500	<50	<500	...	...	...	...
259	259	Other endocrine disorders	Both	endocrine/metabolic	286	2858	236	2496	152	1520	147	1469
259.1	259.1	Nonspecific abnormal results of other endocrine function study	Both	endocrine/metabolic	<50	<500	<50	<500	24	240	24	230
259.2	259.2	Carcinoid syndrome	Both	endocrine/metabolic	<50	<500	<50	<500	...	...	...	...
259.3	259.3	Delay in sexual development and puberty NEC	Both	endocrine/metabolic	<50	<500	<50	<500	...	...	...	...
259.4	259.4	Precocious sexual development and puberty NEC	Both	endocrine/metabolic	<50	<500	<50	<500	...	...	...	...
259.8	259.8	Polyglandular activity in multiple endocrine adenomatosis	Both	endocrine/metabolic	<50	<500	<50	<500	...	...	...	...
260	260	Protein-calorie malnutrition	Both	endocrine/metabolic	1308	13039	1036	10701	202	2019	189	1949
260.1	260.1	Cachexia	Both	endocrine/metabolic	144	1436	117	1217	7	70	7	65
260.2	260.2	severe protein-calorie malnutrition	Both	endocrine/metabolic	613	6108	498	5068	4	40	4	39
260.21	260.21	Kwashiorkor	Both	endocrine/metabolic	<50	<500	<50	<500	...	...	...	...
260.22	260.22	Nutritional marasmus	Both	endocrine/metabolic	114	1140	92	957	2	20	2	20
260.3	260.3	Adult failure to thrive	Both	endocrine/metabolic	255	2540	204	2045	...	...	...	...
260.6	260.6	Anorexia	Both	endocrine/metabolic	389	3850	305	3158	15	150	15	144
260.7	260.7	Polyphagia	Both	endocrine/metabolic	<50	<500	<50	<500	...	...	...	...
261	261	Vitamin deficiency	Both	endocrine/metabolic	3525	24019	2978	20690	1210	12100	1153	11658
261.1	261.1	Vitamin A deficiency	Both	endocrine/metabolic	<50	<500	<50	<500	5	50	5	50
261.2	261.2	Vitamin B-complex deficiencies	Both	endocrine/metabolic	358	3580	280	2970	755	7550	724	7265
261.3	261.3	Vitamin C deficiencies	Both	endocrine/metabolic	<50	<500	<50	<500	9	90	9	90
261.4	261.4	Vitamin D deficiency	Both	endocrine/metabolic	3313	23242	2813	20078	449	4490	423	4334
261.41	261.41	Rickets or osteomalacia	Both	endocrine/metabolic	<50	<500	<50	<500	77	770	73	742
262	262	Mineral deficiency NEC	Both	endocrine/metabolic	260	2590	222	2231	242	2420	232	2341
263	263	Other nutritional deficiency	Both	endocrine/metabolic	529	5280	440	4390	21	210	19	198
264	264	Lack of normal physiological development	Both	endocrine/metabolic	76	751	70	702	12	120	10	118
264.1	264.1	Short stature	Both	endocrine/metabolic	<50	<500	<50	<500	3	30	3	29
264.2	264.2	Failure to thrive (childhood)	Both	endocrine/metabolic	<50	<500	<50	<500	...	...	...	...
264.3	264.3	Delayed milestones	Both	endocrine/metabolic	<50	<500	<50	<500	...	...	...	...
264.9	264.9	Lack of normal physiological development, unspecified	Both	endocrine/metabolic	<50	<500	<50	<500	9	90	7	89
269	269	Proteinuria	Both	endocrine/metabolic	735	7213	585	6075	339	3390	326	3254
270	270	Disorders of protein plasma/amino-acid transport and metabolism	Both	endocrine/metabolic	398	3865	297	3165	304	3040	278	2898
270.1	270.1	Disturbances of amino-acid transport	Both	endocrine/metabolic	61	589	54	509	34	340	33	328
270.11	270.11	Disturbances of sulphur-bearing amino-acid metabolism	Both	endocrine/metabolic	<50	<500	<50	<500	7	70	7	66
270.12	270.12	Phenylketonuria [PKU]	Both	endocrine/metabolic	...	...	...	...	...	...	...	...
270.2	270.2	Disorders of amino-acid metabolism	Both	endocrine/metabolic	<50	<500	<50	<500	9	90	8	87
270.21	270.21	Disorders of urea cycle metabolism	Both	endocrine/metabolic	<50	<500	<50	<500	4	40	4	38
270.3	270.3	Disorders of plasma protein metabolism	Both	endocrine/metabolic	316	3032	228	2448	261	2610	237	2483
270.31	270.31	Polyclonal hypergammaglobulinemia	Both	endocrine/metabolic	<50	<500	<50	<500	19	190	14	185
270.32	270.32	Paraproteinemia	Both	endocrine/metabolic	210	1997	142	1575	191	1910	179	1805
270.33	270.33	Amyloidosis	Both	endocrine/metabolic	<50	<500	<50	<500	6	60	5	58
270.34	270.34	Alpha-1-antitrypsin deficiency	Both	endocrine/metabolic	<50	<500	<50	<500	...	...	...	...
270.35	270.35	Macroglobulinemia	Both	endocrine/metabolic	<50	<500	<50	<500	69	690	58	666
270.38	270.38	Other specified disorders of plasma protein metabolism	Both	endocrine/metabolic	73	714	57	609	...	...	...	...
271	271	Disorders of carbohydrate transport and metabolism	Both	endocrine/metabolic	223	2206	177	1832	163	1621	151	1563
271.3	271.3	Intestinal disaccharidase deficiencies and disaccharide malabsorption	Both	endocrine/metabolic	193	1909	153	1583	141	1401	130	1353
271.9	271.9	Other disorders of carbohydrate transport and metabolism	Both	endocrine/metabolic	<50	<500	<50	<500	22	220	21	210
272	272	Disorders of lipoid metabolism	Both	endocrine/metabolic	10265	19513	8380	16909	34960	235908	33061	227313
272.1	272.1	Hyperlipidemia	Both	endocrine/metabolic	10251	19507	8368	16903	34878	235352	32989	226781
272.11	272.11	Hypercholesterolemia	Both	endocrine/metabolic	3043	15630	2376	13210	32352	218140	30583	210179
272.12	272.12	Hyperglyceridemia	Both	endocrine/metabolic	519	5180	439	4359	58	580	57	544
272.13	272.13	Mixed hyperlipidemia	Both	endocrine/metabolic	1332	12131	1057	10033	164	1638	159	1579
272.14	272.14	Hyperchylomicronemia	Both	endocrine/metabolic	<50	<500	<50	<500	10	100	10	96
272.9	272.9	Unspecified disorder of lipoid metabolism	Both	endocrine/metabolic	123	1213	90	1011	211	2110	196	2024
274	274	Gout and other crystal arthropathies	Both	endocrine/metabolic	1191	11876	954	9545	3742	37420	3520	35802
274.1	274.1	Gout	Both	endocrine/metabolic	1107	11050	883	8841	3176	31760	2974	30341
274.11	274.11	Gouty arthropathy	Both	endocrine/metabolic	372	3715	296	3046	111	1110	106	1066
274.2	274.2	Crystal arthropathies	Both	endocrine/metabolic	115	1150	93	938	614	6140	590	5916
274.21	274.21	Chondrocalcinosis	Both	endocrine/metabolic	110	1099	88	891	559	5590	538	5383
275	275	Disorders of mineral metabolism	Both	endocrine/metabolic	1865	18644	1556	15731	2116	21160	1987	20301
275.1	275.1	Disorders of iron metabolism	Both	hematopoietic	108	1080	86	904	657	6570	620	6308
275.11	275.11	Hereditary hemochromatosis	Both	hematopoietic	<50	<500	<50	<500	...	...	...	...
275.2	275.2	Disorders of copper metabolism	Both	endocrine/metabolic	<50	<500	<50	<500	5	50	3	48
275.3	275.3	Disorders of magnesium metabolism	Both	endocrine/metabolic	466	4651	385	3928	374	3740	344	3585
275.5	275.5	Disorders of calcium/phosphorus metabolism	Both	endocrine/metabolic	1194	11909	1026	10094	1205	12050	1135	11574
275.51	275.51	Hypocalcemia	Both	endocrine/metabolic	273	2717	229	2359	...	...	...	...
275.53	275.53	Disorders of phosphorus metabolism	Both	endocrine/metabolic	543	5427	469	4571	172	1720	158	1656
275.6	275.6	Hypercalcemia	Both	endocrine/metabolic	457	4566	366	3828	...	...	...	...
276	276	Disorders of fluid, electrolyte, and acid-base balance	Both	endocrine/metabolic	5107	25485	4096	21996	7342	73420	6959	70210
276.1	276.1	Electrolyte imbalance	Both	endocrine/metabolic	3192	22522	2534	19149	4113	41130	3895	39331
276.11	276.11	Hyperosmolality and/or hypernatremia	Both	endocrine/metabolic	222	2203	183	1781	239	2390	230	2277
276.12	276.12	Hyposmolality and/or hyponatremia	Both	endocrine/metabolic	1169	11544	901	9429	1822	18220	1738	17415
276.13	276.13	Hyperpotassemia	Both	endocrine/metabolic	1433	14011	1121	11513	977	9770	912	9322
276.14	276.14	Hypopotassemia	Both	endocrine/metabolic	962	9613	794	8108	1422	14220	1342	13650
276.4	276.4	Acid-base balance disorder	Both	endocrine/metabolic	1035	10323	862	8602	1160	11600	1102	11098
276.41	276.41	Acidosis	Both	endocrine/metabolic	881	8786	742	7340	1059	10590	1005	10126
276.42	276.42	Alkalosis	Both	endocrine/metabolic	216	2160	173	1802	112	1120	107	1082
276.5	276.5	Hypovolemia	Both	endocrine/metabolic	2618	23255	2066	19896	2825	28250	2682	26975
276.6	276.6	Fluid overload	Both	endocrine/metabolic	711	7088	574	5813	455	4550	419	4345
276.8	276.8	Polydipsia	Both	endocrine/metabolic	56	560	50	490	32	320	30	309
277	277	Other disorders of metabolism	Both	endocrine/metabolic	1380	13766	1147	11686	905	9048	865	8658
277.1	277.1	Disorders of porphyrin metabolism	Both	endocrine/metabolic	<50	<500	<50	<500	32	320	32	306
277.2	277.2	Other disorders of purine and pyrimidine metabolism	Both	endocrine/metabolic	<50	<500	<50	<500	2	20	2	20
277.4	277.4	Disorders of bilirubin excretion	Both	endocrine/metabolic	203	2027	167	1730	2	20	2	20
277.5	277.5	Other disorders of lipoid metabolism	Both	endocrine/metabolic	554	5531	466	4814	75	750	68	711
277.51	277.51	Lipoprotein disorders	Both	endocrine/metabolic	373	3726	311	3242	52	520	47	495
277.6	277.6	Other deficiencies of circulating enzymes	Both	endocrine/metabolic	<50	<500	<50	<500	2	20	2	20
277.7	277.7	Dysmetabolic syndrome X	Both	endocrine/metabolic	391	3910	331	3402	...	...	...	...
277.8	277.8	Carnitine deficiencies	Both	endocrine/metabolic	<50	<500	<50	<500	...	...	...	...
278	278	Overweight, obesity and other hyperalimentation	Both	endocrine/metabolic	11126	19544	9663	16512	10863	108629	10443	104823
278.1	278.1	Obesity	Both	endocrine/metabolic	10351	19542	8996	16510	10696	106959	10281	103208
278.11	278.11	Morbid obesity	Both	endocrine/metabolic	4187	19492	3724	16463	...	...	...	...
278.3	278.3	Localized adiposity	Both	endocrine/metabolic	235	2350	206	2062	83	830	79	808
278.4	278.4	Abnormal weight gain	Both	endocrine/metabolic	940	9274	826	8161	66	660	62	637
279	279	Disorders involving the immune mechanism	Both	endocrine/metabolic	1208	12073	963	10511	252	2520	236	2435
279.1	279.1	Immunity deficiency	Both	endocrine/metabolic	433	4324	352	3766	211	2110	198	2040
279.11	279.11	Deficiency of humoral immunity	Both	endocrine/metabolic	171	1700	136	1463	140	1400	132	1351
279.2	279.2	Autoimmune disease NEC	Both	endocrine/metabolic	71	710	57	622	...	...	...	...
279.7	279.7	Other immunological findings	Both	endocrine/metabolic	3389	25908	2781	22154	2	20	2	19
279.8	279.8	Other specified disorders involving the immune mechanism	Both	endocrine/metabolic	<50	<500	<50	<500	21	210	19	203
280	280	Iron deficiency anemias	Both	hematopoietic	2307	20801	1897	17696	7750	77478	7382	74672
280.1	280.1	Iron deficiency anemias, unspecified or not due to blood loss	Both	hematopoietic	1978	19091	1631	16200	7378	73758	7022	71052
280.2	280.2	Iron deficiency anemia secondary to blood loss (chronic)	Both	hematopoietic	856	8545	688	7175	455	4550	436	4424
281	281	Other deficiency anemia	Both	hematopoietic	224	2231	175	1852	1131	11310	1087	10868
281.1	281.1	Megaloblastic anemia	Both	hematopoietic	108	1058	85	897	1074	10740	1033	10322
281.11	281.11	Pernicious anemia	Both	hematopoietic	53	530	45	441	752	7520	725	7237
281.12	281.12	Other vitamin B12 deficiency anemia	Both	hematopoietic	56	551	43	457	178	1780	168	1722
281.13	281.13	Folate-deficiency anemia	Both	hematopoietic	<50	<500	<50	<500	186	1860	178	1773
281.9	281.9	Deficiency anemias	Both	hematopoietic	122	1199	96	1007	54	540	52	516
282	282	Hereditary hemolytic anemias	Both	hematopoietic	122	1201	100	1024	157	1570	153	1516
282.5	282.5	Sickle cell anemia	Both	hematopoietic	<50	<500	<50	<500	18	180	16	172
282.8	282.8	Other hemoglobinopathies	Both	hematopoietic	78	757	64	638	56	560	55	544
282.9	282.9	Other hereditary hemolytic anemias	Both	hematopoietic	<50	<500	<50	<500	85	850	84	818
283	283	Acquired hemolytic anemias	Both	hematopoietic	79	790	61	668	143	1430	133	1375
283.1	283.1	Autoimmune hemolytic anemias	Both	hematopoietic	<50	<500	<50	<500	107	1070	100	1028
283.2	283.2	Non-autoimmune hemolytic anemias	Both	hematopoietic	<50	<500	<50	<500	15	150	13	143
283.21	283.21	Hemolytic-uremic syndrome	Both	hematopoietic	<50	<500	<50	<500	5	50	5	50
284	284	Aplastic anemia	Both	hematopoietic	299	2974	240	2529	440	4400	403	4204
284.1	284.1	Pancytopenia	Both	hematopoietic	229	2272	181	1940	...	...	...	...
284.2	284.2	Constitutional aplastic anemia	Both	hematopoietic	<50	<500	<50	<500	19	190	17	180
285	285	Other anemias	Both	hematopoietic	5785	24163	4741	20804	12138	121369	11534	116713
285.1	285.1	Acute posthemorrhagic anemia	Both	hematopoietic	1731	16445	1417	13633	269	2690	253	2607
285.2	285.2	Anemia of chronic disease	Both	hematopoietic	910	9055	718	7589	693	6930	636	6661
285.21	285.21	Anemia in chronic kidney disease	Both	hematopoietic	316	3151	247	2645	...	...	...	...
285.22	285.22	Anemia in neoplastic disease	Both	hematopoietic	300	2991	243	2507	412	4120	387	3956
285.3	285.3	Sideroblastic anemia	Both	hematopoietic	<50	<500	<50	<500	16	160	14	146
285.8	285.8	Hemoglobinuria	Both	hematopoietic	<50	<500	<50	<500	4	40	4	39
286	286	Coagulation defects	Both	hematopoietic	1453	14470	1211	12166	929	9290	891	8973
286.1	286.1	Congenital coagulation defects	Both	hematopoietic	133	1314	121	1147	460	4600	444	4457
286.11	286.11	Von willebrand's disease	Both	hematopoietic	51	502	47	440	96	960	93	924
286.12	286.12	Congenital deficiency of other clotting factors (including factor VII)	Both	hematopoietic	65	634	59	539	294	2940	284	2860
286.13	286.13	Congenital factor VIII disorder	Both	hematopoietic	<50	<500	<50	<500	63	630	62	603
286.2	286.2	Encounter for long-term (current) use of anticoagulants	Both	hematopoietic	1651	15048	1272	12225	...	...	...	...
286.3	286.3	Coagulation defects complicating pregnancy or postpartum	Female	hematopoietic	<50	<500	<50	<500	...	...	...	...
286.4	286.4	Acquired coagulation factor deficiency	Both	hematopoietic	101	1010	84	836	15	150	15	147
286.5	286.5	Hemorrhagic disorder due to intrinsic circulating anticoagulants	Both	hematopoietic	<50	<500	<50	<500	85	850	80	810
286.6	286.6	Defibrination syndrome	Both	hematopoietic	<50	<500	<50	<500	36	360	32	345
286.7	286.7	Other and unspecified coagulation defects	Both	hematopoietic	911	9092	765	7643	387	3870	370	3739
286.8	286.8	Hypercoagulable state	Both	hematopoietic	381	3807	322	3319	...	...	...	...
286.81	286.81	Primary hypercoagulable state	Both	hematopoietic	361	3606	305	3130	...	...	...	...
286.9	286.9	Abnormal coagulation profile	Both	hematopoietic	363	3613	285	2980	...	...	...	...
287	287	Purpura and other hemorrhagic conditions	Both	hematopoietic	1488	14458	1185	11958	1684	16840	1578	16125
287.1	287.1	Spontaneous ecchymoses	Both	hematopoietic	113	1127	92	944	16	160	15	156
287.2	287.2	Allergic purpura	Both	hematopoietic	<50	<500	<50	<500	51	510	49	492
287.3	287.3	Thrombocytopenia	Both	hematopoietic	1377	13471	1101	11109	1566	15660	1468	14986
287.31	287.31	Primary thrombocytopenia	Both	hematopoietic	149	1485	124	1233	421	4210	391	4028
287.32	287.32	Secondary thrombocytopenia	Both	hematopoietic	261	2610	215	2177	75	750	73	726
287.4	287.4	Qualitative platelet defects	Both	hematopoietic	<50	<500	<50	<500	11	110	9	107
288	288	Diseases of white blood cells	Both	hematopoietic	2050	20073	1675	17101	3795	37950	3562	36508
288.1	288.1	Decreased white blood cell count	Both	hematopoietic	733	7302	590	6276	3192	31920	2993	30692
288.11	288.11	Neutropenia	Both	hematopoietic	597	5935	477	5122	3192	31920	2993	30692
288.2	288.2	Elevated white blood cell count	Both	hematopoietic	1366	13627	1121	11519	...	...	...	...
288.3	288.3	Eosinophilia	Both	hematopoietic	75	750	65	641	71	710	68	684
289	289	Other diseases of blood and blood-forming organs	Both	hematopoietic	614	6102	506	5154	868	8680	823	8315
289.1	289.1	Myelofibrosis	Both	hematopoietic	<50	<500	<50	<500	...	...	...	...
289.3	289.3	Personal history of diseases of blood and blood-forming organs	Both	hematopoietic	230	2251	198	1942	291	2910	277	2797
289.4	289.4	Lymphadenitis	Both	hematopoietic	2439	23341	1823	20044	38	380	38	367
289.5	289.5	Diseases of spleen	Both	hematopoietic	258	2580	206	2197	21	210	20	200
289.8	289.8	Polycythemia, secondary	Both	hematopoietic	79	790	70	665	26	260	25	244
289.9	289.9	Abnormality of red blood cells	Both	hematopoietic	169	1686	138	1383	90	900	85	858
290	290	Delirium dementia and amnestic and other cognitive disorders	Both	mental disorders	624	5973	471	4692	1949	19490	1842	18507
290.1	290.1	Dementias	Both	mental disorders	231	2241	167	1647	1006	10060	942	9516
290.11	290.11	Alzheimer's disease	Both	mental disorders	60	585	42	417	433	4330	408	4112
290.12	290.12	Dementia with cerebral degenerations	Both	mental disorders	<50	<500	<50	<500	49	490	47	457
290.13	290.13	Senile dementia	Both	mental disorders	<50	<500	<50	<500	...	...	...	...
290.16	290.16	Vascular dementia	Both	mental disorders	<50	<500	<50	<500	201	2010	186	1899
290.2	290.2	Delirium due to conditions classified elsewhere	Both	mental disorders	346	3405	264	2747	651	6510	622	6204
290.3	290.3	Other persistent mental disorders due to conditions classified elsewhere	Both	mental disorders	456	4548	371	3790	2	20	2	17
291	291	Other specified nonpsychotic and/or transient mental disorders	Both	mental disorders	1207	12031	1010	10220	638	6380	615	6188
291.1	291.1	Transient mental disorders due to conditions classified elsewhere	Both	mental disorders	<50	<500	<50	<500	121	1210	119	1179
291.4	291.4	Specific nonpsychotic mental disorders due to brain damage	Both	mental disorders	141	1410	118	1248	85	850	83	826
291.8	291.8	Alteration of consciousness	Both	mental disorders	1058	10555	889	8903	437	4370	418	4233
292	292	Neurological disorders	Both	mental disorders	2702	23616	2190	19971	4645	46450	4444	44454
292.1	292.1	Aphasia/speech disturbance	Both	mental disorders	923	9209	756	7678	1507	15070	1442	14443
292.11	292.11	Aphasia	Both	mental disorders	272	2719	224	2259	...	...	...	...
292.12	292.12	Symbolic dysfunction	Both	mental disorders	110	1100	93	938	22	220	21	209
292.2	292.2	Mild cognitive impairment	Both	mental disorders	107	1047	77	811	190	1900	180	1821
292.3	292.3	Memory loss	Both	mental disorders	793	7884	612	6438	700	7000	670	6711
292.4	292.4	Altered mental status	Both	mental disorders	1108	11009	863	8994	2185	21850	2093	20834
292.5	292.5	Transient alteration of awareness	Both	mental disorders	98	951	88	811	...	...	...	...
292.6	292.6	Hallucinations	Both	mental disorders	86	851	71	716	308	3080	292	2975
293	293	Symptoms involving head and neck	Both	mental disorders	140	1397	112	1205	2082	20820	2002	20156
293.1	293.1	Swelling, mass, or lump in head and neck [Space-occupying lesion, intracranial NOS]	Both	mental disorders	2758	25622	2120	21936	8	80	7	79
295	295	Schizophrenia and other psychotic disorders	Both	mental disorders	380	2493	301	2082	851	8510	834	8267
295.1	295.1	Schizophrenia	Both	mental disorders	78	483	71	429	572	5720	562	5570
295.2	295.2	Paranoid disorders	Both	mental disorders	<50	<500	<50	<500	179	1790	178	1735
295.3	295.3	Psychosis	Both	mental disorders	290	1913	226	1590	171	1710	166	1654
296	296	Mood disorders	Both	mental disorders	7043	19850	6122	16825	12461	124609	12014	120725
296.1	296.1	Bipolar	Both	mental disorders	886	5627	786	4934	1058	10580	1025	10268
296.2	296.2	Depression	Both	mental disorders	6651	19846	5774	16822	11805	118049	11374	114369
296.22	296.22	Major depressive disorder	Both	mental disorders	1586	10368	1389	9113	361	3610	346	3478
297	297	Suicidal ideation or attempt	Both	mental disorders	380	2480	349	2221	343	3391	330	3304
297.1	297.1	Suicidal ideation	Both	mental disorders	313	2013	288	1808	...	...	...	...
297.2	297.2	Suicide or self-inflicted injury	Both	mental disorders	122	772	112	701	319	3161	309	3079
300	300	Anxiety disorders	Both	mental disorders	6782	19893	5840	16861	6904	69029	6661	66661
300.1	300.1	Anxiety disorder	Both	mental disorders	6337	19891	5464	16859	6341	63399	6107	61218
300.11	300.11	Generalized anxiety disorder	Both	mental disorders	1096	7023	949	6212	150	1500	142	1447
300.12	300.12	Agorophobia, social phobia, and panic disorder	Both	mental disorders	566	3553	503	3174	704	7040	682	6806
300.13	300.13	Phobia	Both	mental disorders	141	907	116	782	497	4970	482	4783
300.2	300.2	Generalized anxiety & phobic disorders	Both	mental disorders	...	...	...	...	...	...	...	...
300.3	300.3	Obsessive-compulsive disorders	Both	mental disorders	113	689	97	605	140	1400	137	1354
300.4	300.4	Dysthymic disorder	Both	mental disorders	914	5746	788	4999	53	530	52	513
300.8	300.8	Acute reaction to stress	Both	mental disorders	242	1461	205	1280	125	1250	124	1216
300.9	300.9	Posttraumatic stress disorder	Both	mental disorders	326	2014	298	1796	113	1130	112	1098
301	301	Personality disorders	Both	mental disorders	209	1257	194	1129	337	3366	330	3283
301.1	301.1	Schizoid personality disorder	Both	mental disorders	<50	<500	<50	<500	31	310	31	305
301.2	301.2	Antisocial/borderline personality disorder	Both	mental disorders	140	838	132	764	119	1186	116	1158
302	302	Sexual and gender identity disorders	Both	mental disorders	377	2508	316	2126	322	3220	311	3078
302.1	302.1	Decreased libido	Both	mental disorders	152	961	127	841	14	140	14	135
303	303	Psychogenic and somatoform disorders	Both	mental disorders	505	3183	451	2811	489	4890	471	4723
303.1	303.1	Dissociative disorder	Both	mental disorders	<50	<500	<50	<500	4	40	4	39
303.3	303.3	Psychogenic disorder	Both	mental disorders	267	1630	231	1431	354	3540	342	3421
303.31	303.31	Gastrointestinal malfunction arising from mental factors	Both	mental disorders	131	825	110	705	3	30	2	28
303.4	303.4	Somatoform disorder	Both	mental disorders	262	1602	242	1431	124	1240	119	1195
304	304	Adjustment reaction	Both	mental disorders	1826	12239	1536	10459	295	2950	288	2890
305.2	305.2	Eating disorder	Both	mental disorders	268	1623	244	1456	...	...	...	...
305.21	305.21	Anorexia nervosa	Both	mental disorders	<50	<500	<50	<500	...	...	...	...
306	306	Other mental disorder	Both	mental disorders	432	2687	384	2362	28125	230574	26770	222098
306.1	306.1	Mental disorders durring/after pregnancy	Female	mental disorders	202	1163	194	1091	...	...	...	...
306.9	306.9	Tension headache	Both	mental disorders	144	869	132	765	315	3150	305	3046
312	312	Conduct disorders	Both	mental disorders	88	872	81	790	19	190	18	181
312.3	312.3	Impulse control disorder	Both	mental disorders	<50	<500	<50	<500	10	100	9	96
313	313	Pervasive developmental disorders	Both	mental disorders	534	5301	497	4849	77	770	76	755
313.1	313.1	Attention deficit hyperactivity disorder	Both	mental disorders	446	4428	416	4063	...	...	...	...
313.2	313.2	Tics and stuttering	Both	mental disorders	<50	<500	<50	<500	20	200	20	198
313.3	313.3	Autism	Both	mental disorders	<50	<500	<50	<500	54	540	54	528
315	315	Develomental delays and disorders	Both	mental disorders	219	2183	193	1839	353	3530	334	3393
315.1	315.1	Learning disorder	Both	mental disorders	<50	<500	<50	<500	21	210	20	207
315.2	315.2	Speech and language disorder	Both	mental disorders	<50	<500	<50	<500	89	890	86	849
315.3	315.3	Mental retardation	Both	mental disorders	<50	<500	<50	<500	49	490	49	480
316	316	Substance addiction and disorders	Both	mental disorders	1510	15048	1356	13160	395	3950	379	3846
316.1	316.1	Polyneuropathy due to drugs	Both	mental disorders	332	3306	273	2803	60	600	56	571
317	317	Alcohol-related disorders	Both	mental disorders	1226	12156	1059	10248	12829	128124	12325	123540
317.1	317.1	Alcoholism	Both	mental disorders	880	8722	761	7330	8924	89210	8550	85903
317.11	317.11	Alcoholic liver damage	Both	mental disorders	246	2450	211	2024	842	8420	817	8119
318	318	Tobacco use disorder	Both	mental disorders	7065	22379	5963	19128	19447	185990	18697	179549
320	320	Meningitis	Both	neurological	169	1690	134	1466	448	4480	432	4327
323	323	Encephalitis	Both	neurological	87	870	69	756	353	3530	342	3408
323.2	323.2	Acute (transverse) myelitis	Both	neurological	<50	<500	<50	<500	74	740	73	722
323.8	323.8	Encephalitis, non-infectious	Both	neurological	69	690	58	603	10	100	10	98
324	324	Other CNS infection and poliomyelitis	Both	neurological	147	1460	111	1193	295	2950	282	2822
324.1	324.1	Jakob-Creutzfeldt disease	Both	neurological	...	...	...	...	18	180	17	169
325	325	Phlebitis and thrombophlebitis of intracranial venous sinuses	Both	neurological	<50	<500	<50	<500	46	460	43	446
327	327	Sleep disorders	Both	neurological	6050	23068	5122	19716	1170	11700	1121	11259
327.1	327.1	Hypersomnia	Both	neurological	378	3756	326	3247	...	...	...	...
327.3	327.3	Sleep apnea	Both	neurological	5492	22522	4685	19190	404	4040	386	3880
327.31	327.31	Central/nonobstroctive sleep apnea	Both	neurological	70	700	58	580	...	...	...	...
327.32	327.32	Obstructive sleep apnea	Both	neurological	3525	21245	2994	17970	...	...	...	...
327.4	327.4	Insomnia	Both	neurological	2779	22130	2339	18837	165	1650	149	1589
327.41	327.41	Organic or persistent insomnia	Both	neurological	900	8999	746	7628	138	1380	124	1328
327.5	327.5	Parasomnia	Both	neurological	296	2958	241	2448	18	180	18	177
327.6	327.6	Circadian rhythm sleep disorder	Both	neurological	104	1033	91	913	23	230	23	226
327.7	327.7	Sleep related movement disorders	Both	neurological	629	6290	536	5281	...	...	...	...
327.71	327.71	Restless legs syndrome	Both	neurological	573	5730	492	4835	...	...	...	...
327.72	327.72	Sleep related leg cramps	Both	neurological	<50	<500	<50	<500	...	...	...	...
331	331	Other cerebral degenerations	Both	neurological	573	5621	431	4513	1146	11460	1095	10991
331.1	331.1	Hydrocephalus	Both	neurological	176	1750	153	1503	502	5020	482	4832
331.9	331.9	Cerebral degeneration, unspecified	Both	neurological	318	3071	221	2383	429	4290	407	4110
332	332	Parkinson's disease	Both	neurological	234	2320	193	1837	1128	11280	1037	10716
333	333	Extrapyramidal disease and abnormal movement disorders	Both	neurological	1052	10510	862	8857	901	9010	849	8675
333.1	333.1	Essential tremor	Both	neurological	360	3596	288	2927	216	2160	197	2066
333.2	333.2	Myoclonus	Both	neurological	67	660	53	582	96	960	93	930
333.3	333.3	Tics and choreas	Both	neurological	<50	<500	<50	<500	31	310	29	300
333.4	333.4	Torsion dystonia	Both	neurological	161	1610	130	1390	253	2530	239	2438
333.8	333.8	Other degenerative diseases of the basal ganglia	Both	neurological	<50	<500	<50	<500	31	310	30	300
334	334	Degenerative disease of the spinal cord	Both	neurological	541	5404	456	4561	1818	18180	1739	17467
334.1	334.1	Spinocerebellar disease	Both	neurological	<50	<500	<50	<500	117	1170	111	1124
334.2	334.2	Anterior horn cell disease	Both	neurological	65	650	51	549	245	2450	234	2346
334.21	334.21	Amyotrophic Lateral Sclerosis	Both	neurological	<50	<500	<50	<500	...	...	...	...
335	335	Multiple sclerosis	Both	neurological	234	2340	199	2068	1354	13540	1308	13128
337	337	Disorders of the autonomic nervous system	Both	neurological	227	2270	180	1905	269	2690	254	2574
337.1	337.1	Peripheral autonomic neuropathy	Both	neurological	94	921	70	757	72	720	69	690
338	338	Pain	Both	neurological	6219	24423	5480	20660	772	7720	733	7442
338.1	338.1	Acute pain	Both	neurological	4436	24130	3910	20402	395	3950	372	3806
338.2	338.2	Chronic pain	Both	neurological	2538	21419	2233	18065	383	3830	367	3695
339	339	Other headache syndromes	Both	neurological	4406	24884	3772	21273	7843	78413	7578	75968
340	340	Migraine	Both	neurological	2362	16920	2113	14799	2867	28670	2775	27809
340.1	340.1	Migrain with aura	Both	neurological	573	5700	509	5049	212	2120	209	2062
341	341	Other demyelinating diseases of central nervous system	Both	neurological	63	630	47	558	254	2540	251	2470
342	342	Hemiplegia	Both	neurological	235	2349	186	1946	1498	14980	1432	14378
343	343	Infantile cerebral palsy	Both	neurological	54	534	51	493	145	1450	142	1414
344	344	Other paralytic syndromes	Both	neurological	352	3520	296	3034	661	6610	639	6350
345	345	Epilepsy, recurrent seizures, convulsions	Both	neurological	1102	11005	939	9562	5083	50830	4860	49010
345.1	345.1	Epilepsy	Both	neurological	382	3812	327	3345	898	8980	855	8658
345.11	345.11	Generalized convulsive epilepsy	Both	neurological	99	990	86	879	445	4450	428	4297
345.12	345.12	Partial epilepsy	Both	neurological	257	2565	218	2255	279	2790	272	2698
345.3	345.3	Convulsions	Both	neurological	876	8735	743	7571	2235	22350	2144	21534
346	346	Abnormal findings on study of brain and/or nervous system	Both	neurological	67	660	52	576	26	260	25	249
346.1	346.1	Nonspecific abnormal findings on radiological and other examination of skull and head	Both	neurological	873	8722	674	7307	...	...	...	...
346.2	346.2	Nonspecific abnormal results of function study of brain and central nervous system	Both	neurological	<50	<500	<50	<500	19	190	18	183
346.3	346.3	Nonspecific abnormal findings in cerebrospinal fluid	Both	neurological	75	741	63	649	...	...	...	...
347	347	Cataplexy and narcolepsy	Both	neurological	<50	<500	<50	<500	45	450	42	437
348	348	Other conditions of brain	Both	neurological	1013	10105	830	8617	791	7910	765	7632
348.2	348.2	Cerebral edema and compression of brain	Both	neurological	505	5050	410	4347	268	2680	260	2586
348.4	348.4	Cerebral cysts	Both	neurological	147	1463	120	1284	136	1360	133	1316
348.7	348.7	Coma	Both	neurological	<50	<500	<50	<500	13	130	12	126
348.8	348.8	Encephalopathy, not elsewhere classified	Both	neurological	456	4553	371	3817	252	2520	242	2434
348.9	348.9	Other conditions of brain, NOS	Both	neurological	1552	15496	1206	13162	50	500	48	484
349	349	Other and unspecified disorders of the nervous system	Both	neurological	520	5191	442	4432	342	3420	326	3304
350	350	Abnormal movement	Both	neurological	2950	25091	2383	21305	2691	26910	2570	25746
350.1	350.1	Abnormal involuntary movements	Both	neurological	1427	14243	1163	12049	888	8880	840	8504
350.2	350.2	Abnormality of gait	Both	neurological	1707	16093	1360	13263	1599	15990	1537	15264
350.3	350.3	Lack of coordination	Both	neurological	330	3300	263	2800	364	3640	346	3501
350.5	350.5	Abnormal reflex	Both	neurological	58	573	52	511	16	160	14	153
350.6	350.6	Disturbances of sensation of smell and taste	Both	neurological	207	2060	158	1739	4	40	4	39
351	351	Other peripheral nerve disorders	Both	neurological	3518	25379	2966	21645	12454	124540	11989	120136
352	352	Disorders of other cranial nerves	Both	neurological	901	9006	697	7553	1391	13910	1321	13414
352.1	352.1	Trigeminal nerve disorders [CN5]	Both	neurological	282	2816	233	2401	463	4630	443	4469
352.2	352.2	Facial nerve disorders [CN7]	Both	neurological	423	4227	315	3548	880	8800	834	8482
353	353	Nerve root and plexus disorders	Both	neurological	355	3531	318	3089	1137	11370	1090	10918
353.1	353.1	Nerve plexus lesions	Both	neurological	179	1790	166	1589	114	1140	109	1099
353.2	353.2	Nerve root lesions	Both	neurological	<50	<500	<50	<500	57	570	54	546
355	355	Complex regional/central pain syndrome	Both	neurological	226	2260	194	1984	32	320	31	301
355.1	355.1	Chronic pain syndrome	Both	neurological	165	1650	150	1470	...	...	...	...
356	356	Hereditary and idiopathic peripheral neuropathy	Both	neurological	1175	11652	903	9573	152	1520	147	1451
357	357	Inflammatory and toxic neuropathy	Both	neurological	906	9030	705	7393	1367	13670	1305	13096
358	358	Myoneural disorders	Both	neurological	101	1007	92	858	213	2130	208	2048
358.1	358.1	Myasthenia gravis	Both	neurological	57	564	50	482	192	1920	187	1843
359	359	Muscular dystrophies and other myopathies	Both	neurological	306	3043	251	2546	469	4690	450	4533
359.1	359.1	Muscular dystrophies	Both	neurological	<50	<500	<50	<500	122	1220	118	1191
359.2	359.2	Myopathy	Both	neurological	283	2813	233	2358	361	3610	344	3479
360	360	Disorders of the globe	Both	sense organs	78	771	53	624	337	3370	327	3236
360.2	360.2	Progressive myopia	Both	sense organs	<50	<500	<50	<500	251	2510	243	2414
360.3	360.3	Hypotony of eye	Both	sense organs	<50	<500	<50	<500	27	270	26	259
361	361	Retinal detachments and defects	Both	sense organs	291	2908	227	2343	3256	32560	3136	31259
361.1	361.1	Retinal detachment with retinal defect	Both	sense organs	132	1307	97	1044	1389	13890	1335	13355
361.2	361.2	Retinoschisis and retinal cysts	Both	sense organs	<50	<500	<50	<500	68	680	65	653
362	362	Other retinal disorders	Both	sense organs	1506	13094	1106	10589	3858	38580	3684	36806
362.1	362.1	Retinopathy of prematurity	Both	sense organs	<50	<500	<50	<500	3	30	3	30
362.2	362.2	Degeneration of macula and posterior pole of retina	Both	sense organs	910	8102	646	6291	2184	21840	2084	20807
362.21	362.21	Macular degeneration, dry	Both	sense organs	214	1906	128	1372	...	...	...	...
362.22	362.22	Macular degeneration, wet	Both	sense organs	77	638	57	451	...	...	...	...
362.23	362.23	Cystoid macular degeneration of retina	Both	sense organs	141	1390	101	1128	...	...	...	...
362.26	362.26	Macular puckering of retina	Both	sense organs	340	3337	257	2542	...	...	...	...
362.27	362.27	Drusen (degenerative) of retina	Both	sense organs	213	2089	145	1624	...	...	...	...
362.29	362.29	Macular degeneration (senile) of retina NOS	Both	sense organs	362	3218	241	2413	2181	21810	2081	20779
362.3	362.3	Other nondiabetic retinopathy	Both	sense organs	283	2806	209	2233	160	1600	152	1531
362.31	362.31	Separation of retinal layers	Both	sense organs	<50	<500	<50	<500	99	990	95	950
362.4	362.4	Retinal vascular changes and abnomalities	Both	sense organs	293	2899	221	2293	847	8470	817	8080
362.5	362.5	Toxic maculopathy of retina	Both	sense organs	<50	<500	<50	<500	...	...	...	...
362.6	362.6	Peripheral retinal degenerations	Both	sense organs	155	1541	112	1275	183	1830	171	1755
362.7	362.7	Hereditary retinal dystrophies	Both	sense organs	63	626	46	509	82	820	80	790
362.8	362.8	Retinal hemorrhage/ischemia	Both	sense organs	100	996	72	830	116	1160	114	1120
362.9	362.9	Retinal edema	Both	sense organs	121	1201	86	998	...	...	...	...
363	363	Chorioretinal inflammations, scars, and other disorders of choroid	Both	sense organs	219	2166	167	1737	171	1710	163	1638
363.3	363.3	Chorioretinal scars	Both	sense organs	154	1524	116	1219	69	690	64	664
363.4	363.4	Choroidal degenerations	Both	sense organs	<50	<500	<50	<500	28	280	27	270
364	364	Corneal opacity and other disorders of cornea	Both	sense organs	538	5323	408	4335	658	6580	621	6307
364.1	364.1	Corneal opacity	Both	sense organs	202	2013	170	1689	18	180	17	168
364.2	364.2	Corneal edema	Both	sense organs	52	515	41	427	80	800	73	766
364.4	364.4	Corneal degenerations	Both	sense organs	161	1600	124	1352	208	2080	201	2003
364.41	364.41	Keratoconus	Both	sense organs	<50	<500	<50	<500	87	870	84	840
364.5	364.5	Corneal dystrophy	Both	sense organs	284	2796	209	2222	211	2110	195	2024
364.51	364.51	Fuchs' dystrophy	Both	sense organs	131	1300	88	1023	...	...	...	...
364.9	364.9	Cornea replaced by transplant	Both	sense organs	55	541	48	435	100	1000	96	960
365	365	Glaucoma	Both	sense organs	1106	10654	834	8593	4430	44300	4184	42290
365.1	365.1	Open-angle glaucoma	Both	sense organs	342	3328	236	2645	1029	10290	966	9809
365.11	365.11	Primary open angle glaucoma	Both	sense organs	207	2006	139	1545	1023	10230	960	9752
365.2	365.2	Primary angle-closure glaucoma	Both	sense organs	109	1055	72	829	700	7000	667	6677
365.5	365.5	Pseudoexfoliation glaucoma	Both	sense organs	<50	<500	<50	<500	...	...	...	...
366	366	Cataract	Both	sense organs	3689	19186	2723	16030	19997	169205	18994	161728
366.1	366.1	Nonsenile Cataract	Both	sense organs	135	1332	98	1069	70	700	69	674
366.2	366.2	Senile cataract	Both	sense organs	2616	16782	1928	13865	8261	82116	7822	78178
366.3	366.3	Traumatic cataract	Both	sense organs	<50	<500	<50	<500	102	1020	99	983
367	367	Disorders of refraction and accommodation; blindness and low vision	Both	sense organs	4681	25934	3798	22318	2428	24280	2316	23285
367.1	367.1	Myopia	Both	sense organs	2752	22991	2296	19867	1255	12550	1201	12018
367.2	367.2	Astigmatism	Both	sense organs	1527	15060	1249	12855	190	1900	178	1818
367.4	367.4	Presbyopia	Both	sense organs	2222	19016	1739	15908	12	120	12	115
367.8	367.8	Hypermetropia	Both	sense organs	1149	11387	880	9525	252	2520	240	2417
367.9	367.9	Blindness and low vision	Both	sense organs	400	3992	315	3315	723	7230	691	6939
368	368	Visual disturbances	Both	sense organs	2272	22272	1859	18896	2990	29900	2855	28762
368.1	368.1	Amblyopia	Both	sense organs	152	1504	125	1262	535	5350	508	5111
368.2	368.2	Diplopia and disorders of binocular vision	Both	sense organs	562	5610	458	4648	730	7300	696	7042
368.3	368.3	Anisometropia	Both	sense organs	124	1222	97	1018	155	1550	146	1477
368.4	368.4	Visual field defects	Both	sense organs	532	5315	414	4329	32	320	32	311
368.5	368.5	Color vision deficiencies	Both	sense organs	<50	<500	<50	<500	...	...	...	...
368.7	368.7	Disorders of accommodation	Both	sense organs	<50	<500	<50	<500	2	20	2	19
368.9	368.9	Subjective visual disturbances	Both	sense organs	573	5704	464	4814	614	6140	584	5927
368.91	368.91	Psychophysical visual disturbances	Both	sense organs	<50	<500	<50	<500	...	...	...	...
369	369	Infection of the eye	Both	sense organs	1559	15432	1293	13524	560	5600	527	5386
369.2	369.2	Eye infection, viral	Both	sense organs	227	2240	185	1953	126	1260	121	1212
369.5	369.5	Conjunctivitis, infectious	Both	sense organs	1317	13136	1098	11537	213	2130	203	2041
370	370	Keratitis	Both	sense organs	711	6972	531	5880	297	2970	287	2867
370.1	370.1	Corneal ulcer	Both	sense organs	90	890	73	793	141	1410	137	1353
370.2	370.2	Superficial keratitis	Both	sense organs	249	2474	174	2058	...	...	...	...
370.3	370.3	Keratoconjunctivitis	Both	sense organs	387	3780	285	3147	31	310	30	301
370.31	370.31	Keratoconjunctivitis sicca	Both	sense organs	124	1194	88	991	...	...	...	...
371	371	Inflammation of the eye	Both	sense organs	2106	18893	1571	15968	3168	31680	2993	30603
371.1	371.1	Uveitis, noninfectious or NOS	Both	sense organs	292	2902	220	2470	486	4860	458	4695
371.2	371.2	Conjunctivitis, noninfectious	Both	sense organs	392	3893	325	3382	29	290	26	279
371.21	371.21	Allergic conjunctivitis	Both	sense organs	293	2898	240	2511	...	...	...	...
371.3	371.3	Inflammation of eyelids	Both	sense organs	1606	15153	1149	12643	2391	23910	2255	23103
371.33	371.33	Noninfectious dermatoses of eyelid	Both	sense organs	<50	<500	<50	<500	49	490	45	477
371.9	371.9	Chronic inflammatory disorders of orbit	Both	sense organs	<50	<500	<50	<500	11	110	10	107
372	372	Disorders of conjunctiva	Both	sense organs	523	5153	379	4235	764	7640	713	7311
374	374	Other disorders of eyelids	Both	sense organs	1302	12613	908	10401	5700	57000	5296	54718
374.1	374.1	Ectropion or entropion	Both	sense organs	194	1910	121	1484	1066	10660	973	10116
374.2	374.2	Lagophthalmos	Both	sense organs	123	1229	80	1028	45	450	43	431
374.3	374.3	Ptosis of eyelid	Both	sense organs	504	5016	367	4071	1826	18260	1737	17503
374.6	374.6	Dermatochalasis	Both	sense organs	469	4650	317	3690	...	...	...	...
375	375	Disorders of lacrimal system	Both	sense organs	235	2341	172	1944	2213	22130	2063	21169
375.1	375.1	Dry eyes	Both	sense organs	1711	14550	1306	12152	...	...	...	...
375.2	375.2	Epiphora	Both	sense organs	200	1999	147	1651	899	8990	832	8591
376	376	Disorders of the orbit	Both	sense organs	102	1020	81	892	86	860	80	828
377	377	Disorders of optic nerve and visual pathways	Both	sense organs	400	3948	328	3342	370	3700	355	3575
377.1	377.1	Optic atrophy	Both	sense organs	117	1170	91	975	58	580	53	557
377.3	377.3	Optic neuritis/neuropathy	Both	sense organs	230	2283	194	1971	125	1250	121	1217
378	378	Strabismus and other disorders of binocular eye movements	Both	sense organs	694	6883	591	5862	1437	14370	1384	13864
378.1	378.1	Strabismus (not specified as paralytic)	Both	sense organs	442	4389	371	3713	915	9150	892	8839
378.2	378.2	Nystagmus and other irregular eye movements	Both	sense organs	100	987	92	861	214	2140	200	2052
378.5	378.5	Paralytic strabismus	Both	sense organs	207	2060	171	1764	276	2760	265	2665
379	379	Other disorders of eye	Both	sense organs	2085	17093	1560	14236	3740	37400	3575	35682
379.1	379.1	Scleritis and episcleritis	Both	sense organs	90	894	70	769	41	410	41	392
379.2	379.2	Disorders of vitreous body	Both	sense organs	1519	12947	1107	10529	1368	13680	1322	13094
379.3	379.3	Aphakia and other disorders of lens	Both	sense organs	86	846	56	651	1810	18100	1719	17173
379.4	379.4	Anomalies of pupillary function	Both	sense organs	152	1515	120	1296	70	700	68	687
379.5	379.5	Disorders of iris and ciliary body	Both	sense organs	129	1281	99	1058	401	4010	377	3839
379.51	379.51	Pigmentary iris degeneration	Both	sense organs	<50	<500	<50	<500	...	...	...	...
379.9	379.9	Pain, swelling or discharge of eye	Both	sense organs	556	5528	462	4846	22	220	22	213
380	380	Disorders of external ear	Both	sense organs	151	1508	103	1279	643	6430	585	6168
380.1	380.1	Otitis externa	Both	sense organs	741	7380	618	6368	34	340	33	334
380.4	380.4	Impacted cerumen	Both	sense organs	1499	14330	1115	11833	15	150	14	147
381	381	Otitis media and Eustachian tube disorders	Both	sense organs	2133	20765	1801	18137	2253	22530	2166	21756
381.1	381.1	Otitis media	Both	sense organs	1476	14637	1265	12909	1820	18200	1745	17565
381.11	381.11	Suppurative and unspecified otitis media	Both	sense organs	1250	12480	1081	11048	854	8540	823	8238
381.2	381.2	Eustachian tube disorders	Both	sense organs	971	9677	800	8429	191	1910	187	1851
381.3	381.3	Mastoiditis & related conditions	Both	sense organs	64	640	57	557	171	1710	168	1649
381.9	381.9	Otorrhea	Both	sense organs	159	1574	127	1360	280	2800	272	2687
382	382	Otalgia	Both	sense organs	903	9000	762	7871	309	3090	299	2981
383	383	Otosclerosis	Both	sense organs	89	890	82	769	309	3090	298	2987
384	384	Other disorders of tympanic membrane	Both	sense organs	221	2203	192	1927	1362	13620	1320	13178
384.1	384.1	Myringitis	Both	sense organs	<50	<500	<50	<500	19	190	19	179
384.4	384.4	Perforation of tympanic membrane	Both	sense organs	187	1856	162	1628	1043	10430	1009	10072
385	385	Other disorders of middle ear and mastoid	Both	sense organs	235	2350	215	2096	827	8270	806	7974
385.3	385.3	Cholesteatoma	Both	sense organs	176	1760	163	1578	607	6070	594	5849
385.5	385.5	Tympanosclerosis and middle ear disease related to otitis media	Both	sense organs	71	710	65	634	241	2410	233	2318
386	386	Vertiginous syndromes and other disorders of vestibular system	Both	sense organs	915	9099	749	7643	1765	17650	1695	16974
386.1	386.1	Meniere's disease	Both	sense organs	119	1171	101	976	578	5780	554	5544
386.2	386.2	Peripheral or central vertigo	Both	sense organs	694	6896	559	5772	379	3790	362	3646
386.21	386.21	Central origin vertigo	Both	sense organs	<50	<500	<50	<500	7	70	7	68
386.3	386.3	Labyrinthitis	Both	sense organs	171	1694	147	1449	767	7670	736	7390
386.9	386.9	Dizziness and giddiness (Light-headedness and vertigo)	Both	sense organs	3609	25786	2930	22031	243	2430	232	2317
388	388	Other disorders of ear	Both	sense organs	315	3140	245	2722	202	2020	197	1943
389	389	Hearing loss	Both	sense organs	3708	25750	2928	22089	4243	42430	4026	40637
389.1	389.1	Sensorineural hearing loss	Both	sense organs	2178	19347	1665	16112	456	4560	437	4373
389.2	389.2	Conductive hearing loss	Both	sense organs	515	5142	453	4558	450	4500	433	4338
389.3	389.3	Degenerative and vascular disorders of ear	Both	sense organs	69	680	53	532	42	420	37	392
389.4	389.4	Tinnitus	Both	sense organs	889	8870	698	7521	512	5120	490	4901
389.5	389.5	Disorders of acoustic nerve	Both	sense organs	<50	<500	<50	<500	32	320	30	305
394	394	Rheumatic disease of the heart valves	Both	circulatory system	1216	11503	987	9277	4912	49120	4654	46912
394.1	394.1	Mitral valve stenosis and aortic valve stenosis	Both	circulatory system	216	2134	165	1669	...	...	...	...
394.2	394.2	Mitral valve disease	Both	circulatory system	556	5510	453	4464	2992	29920	2846	28585
394.3	394.3	Aortic valve disease	Both	circulatory system	413	3996	326	3134	1283	12830	1194	12237
394.4	394.4	Acute rheumatic heart disease	Both	circulatory system	<50	<500	<50	<500	45	450	38	427
394.7	394.7	Disease of tricuspid valve	Both	circulatory system	328	3256	278	2586	1054	10540	1000	10039
395	395	Heart valve disorders	Both	circulatory system	1981	17661	1578	14512	4249	42490	4017	40578
395.1	395.1	Nonrheumatic mitral valve disorders	Both	circulatory system	1107	10905	897	8906	2892	28920	2748	27635
395.2	395.2	Nonrheumatic aortic valve disorders	Both	circulatory system	945	9002	728	7075	278	2780	265	2627
395.3	395.3	Nonrheumatic tricuspid valve disorders	Both	circulatory system	256	2540	201	2030	104	1040	100	998
395.4	395.4	Nonrheumatic pulmonary valve disorders	Both	circulatory system	50	493	44	414	96	960	88	922
395.6	395.6	Heart valve replaced	Both	circulatory system	629	6079	510	4750	1494	14940	1384	14265
396	396	Abnormal heart sounds	Both	circulatory system	1215	12054	959	10009	1049	10490	997	10092
401	401	Hypertension	Both	circulatory system	13126	17239	10801	15109	74203	267481	70096	259791
401.1	401.1	Essential hypertension	Both	circulatory system	12947	17239	10654	15109	73892	266307	69802	258655
401.2	401.2	Hypertensive heart and/or renal disease	Both	circulatory system	1700	10273	1353	8573	1910	19099	1758	18288
401.21	401.21	Hypertensive heart disease	Both	circulatory system	158	1524	117	1195	370	3700	361	3548
401.22	401.22	Hypertensive chronic kidney disease	Both	circulatory system	1535	9797	1222	8145	1551	15510	1408	14854
401.3	401.3	Other hypertensive complications	Both	circulatory system	1148	9924	908	8269	144	1440	123	1387
402	402	Elevated blood pressure reading without diagnosis of hypertension	Both	circulatory system	1331	12405	1073	10543	1481	14810	1399	14314
411	411	Ischemic Heart Disease	Both	circulatory system	4915	20312	3921	17081	31407	211307	29919	203150
411.1	411.1	Unstable angina (intermediate coronary syndrome)	Both	circulatory system	450	4414	349	3501	5161	51604	4885	49187
411.2	411.2	Myocardial infarction	Both	circulatory system	1702	12837	1347	10361	11981	112940	11454	107974
411.3	411.3	Angina pectoris	Both	circulatory system	737	7089	582	5561	15926	144026	15133	137736
411.4	411.4	Coronary atherosclerosis	Both	circulatory system	4396	19028	3486	15890	20207	154941	19282	148533
411.41	411.41	Aneurysm and dissection of heart	Both	circulatory system	197	1953	159	1645	701	7010	669	6686
411.8	411.8	Other chronic ischemic heart disease, unspecified	Both	circulatory system	823	7474	647	5793	15331	132062	14434	126229
411.9	411.9	Other acute and subacute forms of ischemic heart disease	Both	circulatory system	244	2387	194	1872	1218	12180	1163	11659
414	414	Other forms of chronic heart disease	Both	circulatory system	1152	10966	927	8803	1827	18270	1734	17444
414.2	414.2	ASCVD	Both	circulatory system	217	2132	166	1641	72	720	69	688
415	415	Pulmonary heart disease	Both	circulatory system	1683	16616	1388	13589	4531	45310	4303	43368
415.1	415.1	Acute pulmonary heart disease	Both	circulatory system	712	7112	574	5833	75	750	68	716
415.11	415.11	Pulmonary embolism and infarction, acute	Both	circulatory system	708	7070	570	5796	75	750	68	716
415.2	415.2	Chronic pulmonary heart disease	Both	circulatory system	884	8815	725	7118	602	6020	574	5754
415.21	415.21	Primary pulmonary hypertension	Both	circulatory system	342	3403	288	2783	447	4470	424	4278
416	416	Cardiomegaly	Both	circulatory system	593	5897	478	4794	2686	26860	2560	25636
418	418	Nonspecific chest pain	Both	circulatory system	7097	23491	5863	20230	28677	270690	27480	261133
418.1	418.1	Precordial pain	Both	circulatory system	987	9853	778	8133	3567	35670	3445	34374
420	420	Carditis	Both	circulatory system	754	7518	613	6190	2146	21460	2054	20565
420.1	420.1	Myocarditis	Both	circulatory system	<50	<500	<50	<500	127	1270	117	1203
420.2	420.2	Pericarditis	Both	circulatory system	481	4804	392	3959	1346	13460	1289	12936
420.21	420.21	Acute pericarditis	Both	circulatory system	87	861	72	720	224	2240	217	2157
420.22	420.22	Chronic pericarditis	Both	circulatory system	62	620	51	519	113	1130	108	1084
420.3	420.3	Endocarditis	Both	circulatory system	267	2650	217	2185	719	7190	690	6861
425	425	Cardiomyopathy	Both	circulatory system	1096	10739	890	8648	1277	12770	1223	12226
425.1	425.1	Primary/intrinsic cardiomyopathies	Both	circulatory system	1066	10448	869	8411	1238	12380	1186	11851
425.11	425.11	Hypertrophic obstructive cardiomyopathy	Both	circulatory system	128	1266	110	1029	132	1320	130	1261
425.12	425.12	Other hypertrophic cardiomyopathy	Both	circulatory system	90	900	78	754	164	1640	160	1581
425.2	425.2	Secondary/extrinsic cardiomyopathies	Both	circulatory system	124	1237	98	1041	6	60	4	59
425.8	425.8	Other cardiomyopathy	Both	circulatory system	<50	<500	<50	<500	60	600	59	580
426	426	Cardiac conduction disorders	Both	circulatory system	7210	17839	5814	15565	6937	69370	6573	66191
426.2	426.2	Atrioventricular [AV] block	Both	circulatory system	1143	7891	878	6434	2126	21259	2005	20242
426.21	426.21	First degree AV block	Both	circulatory system	832	6368	641	5123	989	9890	934	9422
426.22	426.22	Mobitz II AV block	Both	circulatory system	<50	<500	<50	<500	...	...	...	...
426.23	426.23	Second degree AV block	Both	circulatory system	97	898	76	694	453	4530	427	4335
426.24	426.24	Atrioventricular block, complete	Both	circulatory system	242	2120	185	1642	588	5871	559	5599
426.25	426.25	Other heart block	Both	circulatory system	121	1098	85	859	132	1320	126	1262
426.3	426.3	Bundle branch block	Both	circulatory system	1226	9124	970	7484	3344	33440	3181	31896
426.31	426.31	Right bundle branch block	Both	circulatory system	812	7016	635	5683	1496	14960	1417	14320
426.32	426.32	Left bundle branch block	Both	circulatory system	438	4157	351	3312	1753	17530	1674	16692
426.4	426.4	Anomalous atrioventricular excitation	Both	circulatory system	<50	<500	<50	<500	233	2330	227	2253
426.7	426.7	Abnormal electrocardiogram [ECG] [EKG]	Both	circulatory system	6081	17672	4907	15406	...	...	...	...
426.8	426.8	Other cardiac conduction disorders	Both	circulatory system	192	1913	167	1587	60	600	54	572
426.9	426.9	Cardiac pacemaker/device in situ	Both	circulatory system	745	6035	592	4847	2485	24848	2321	23642
426.91	426.91	Cardiac pacemaker in situ	Both	circulatory system	533	4363	418	3434	2281	22806	2133	21700
426.92	426.92	Cardiac defibrillator in situ	Both	circulatory system	331	3178	271	2499	...	...	...	...
427	427	Cardiac dysrhythmias	Both	circulatory system	10192	18017	8395	15742	24341	206836	23043	198813
427.1	427.1	Paroxysmal tachycardia, unspecified	Both	circulatory system	1046	9517	858	7953	3219	32190	3056	30891
427.11	427.11	Paroxysmal supraventricular tachycardia	Both	circulatory system	585	5772	484	4815	2353	23530	2230	22624
427.12	427.12	Paroxysmal ventricular tachycardia	Both	circulatory system	543	5165	435	4211	938	9380	892	8936
427.2	427.2	Atrial fibrillation and flutter	Both	circulatory system	2919	12586	2268	10603	14669	133702	13830	127717
427.21	427.21	Atrial fibrillation	Both	circulatory system	2217	11443	1682	9557	...	...	...	...
427.22	427.22	Atrial flutter	Both	circulatory system	587	5395	450	4314	...	...	...	...
427.3	427.3	Other specified cardiac dysrhythmias	Both	circulatory system	5582	18019	4510	15743	3234	32340	3055	30939
427.4	427.4	Cardiac arrest and ventricular fibrillation	Both	circulatory system	261	2559	213	2087	1200	12000	1155	11463
427.41	427.41	Ventricular fibrillation and flutter	Both	circulatory system	97	969	77	763	344	3440	328	3280
427.42	427.42	Cardiac arrest	Both	circulatory system	203	2000	169	1640	991	9910	958	9458
427.5	427.5	Arrhythmia (cardiac) NOS	Both	circulatory system	2897	17415	2343	15163	957	9570	891	9160
427.6	427.6	Premature beats	Both	circulatory system	1161	9505	897	7870	536	5360	510	5158
427.61	427.61	Supraventricular premature beats	Both	circulatory system	357	3397	264	2708	117	1169	112	1126
427.7	427.7	Tachycardia NOS	Both	circulatory system	2772	17929	2347	15660	2191	21899	2088	21066
427.8	427.8	Sinoatrial node dysfunction (Bradycardia)	Both	circulatory system	565	5082	420	4085	403	4030	380	3830
427.9	427.9	Palpitations	Both	circulatory system	2480	16718	2039	14517	3816	38155	3656	36810
428	428	Congestive heart failure; nonhypertensive	Both	circulatory system	2011	15882	1617	13006	5621	56168	5334	53474
428.1	428.1	Congestive heart failure (CHF) NOS	Both	circulatory system	1548	13804	1233	11181	2106	21052	2005	19995
428.2	428.2	Heart failure NOS	Both	circulatory system	1033	9643	831	7736	4457	44528	4226	42375
428.3	428.3	Heart failure with reduced EF [Systolic or combined heart failure]	Both	circulatory system	477	4733	378	3724	...	...	...	...
428.4	428.4	Heart failure with preserved EF [Diastolic heart failure]	Both	circulatory system	418	4122	329	3265	...	...	...	...
429	429	Ill-defined descriptions and complications of heart disease	Both	circulatory system	3650	22491	2915	19073	734	7340	711	7068
429.1	429.1	Heart transplant/surgery	Both	circulatory system	421	4183	345	3471	2	20	1	19
429.2	429.2	Abnormal function study of cardiovascular system	Both	circulatory system	2116	17256	1683	14299	524	5240	510	5045
429.3	429.3	Symptoms involving cardiovascular system	Both	circulatory system	1836	16273	1469	13462	198	1980	189	1906
429.9	429.9	Cardiac complications, not elsewhere classified	Both	circulatory system	311	3074	240	2437	12	120	12	117
430	430	Intracranial hemorrhage	Both	circulatory system	423	4215	347	3487	1908	19080	1819	18332
430.1	430.1	Subarachnoid hemorrhage	Both	circulatory system	181	1808	155	1492	855	8550	827	8259
430.2	430.2	Intracerebral hemorrhage	Both	circulatory system	223	2215	178	1829	769	7690	722	7346
430.3	430.3	Subdural hemorrhage	Both	circulatory system	122	1211	102	981	267	2670	257	2551
433	433	Cerebrovascular disease	Both	circulatory system	2858	20352	2254	16871	8804	87981	8377	83956
433.1	433.1	Occlusion and stenosis of precerebral arteries	Both	circulatory system	1049	9556	796	7474	1187	11848	1134	11273
433.11	433.11	Occlusion of cerebral arteries, with cerebral infarction	Both	circulatory system	103	1024	84	798	6	60	6	57
433.12	433.12	Cerebral atherosclerosis	Both	circulatory system	52	511	39	389	227	2270	213	2161
433.2	433.2	Occlusion of cerebral arteries	Both	circulatory system	727	7183	575	5747	4244	42423	4038	40433
433.21	433.21	Cerebral artery occlusion, with cerebral infarction	Both	circulatory system	579	5745	456	4579	1685	16840	1597	16074
433.3	433.3	Cerebral ischemia	Both	circulatory system	1366	12552	1055	10122	2920	29192	2765	27788
433.31	433.31	Transient cerebral ischemia	Both	circulatory system	1127	10698	897	8585	2132	21312	2024	20329
433.32	433.32	Moyamoya disease	Both	circulatory system	<50	<500	<50	<500	...	...	...	...
433.5	433.5	Cerebral aneurysm	Both	circulatory system	310	3081	280	2600	391	3909	380	3775
433.6	433.6	Acute, but ill-defined cerebrovascular disease	Both	circulatory system	346	3448	271	2753	14	140	14	137
433.8	433.8	Late effects of cerebrovascular disease	Both	circulatory system	329	3275	263	2673	1270	12693	1204	12157
440	440	Atherosclerosis	Both	circulatory system	1493	13489	1193	10807	1390	13890	1306	13162
440.1	440.1	Atherosclerosis of renal artery	Both	circulatory system	125	1240	95	971	113	1128	99	1072
440.2	440.2	Atherosclerosis of the extremities	Both	circulatory system	862	8502	687	6773	811	8105	766	7682
440.21	440.21	Atherosclerosis of native arteries of the extremities with ulceration or gangrene	Both	circulatory system	107	1056	87	838	...	...	...	...
440.22	440.22	Atherosclerosis of native arteries of the extremities with intermittent claudication	Both	circulatory system	626	6223	503	4916	...	...	...	...
440.9	440.9	Atherosclerosis of aorta	Both	circulatory system	574	5624	451	4313	286	2860	267	2717
441	441	Vascular insufficiency of intestine	Both	circulatory system	282	2798	244	2320	620	6200	584	5939
441.1	441.1	Acute vascular insufficiency of intestine	Both	circulatory system	148	1470	128	1207	283	2830	266	2706
441.2	441.2	Chronic vascular insufficiency of intestine	Both	circulatory system	92	902	81	740	43	430	37	407
442	442	Other aneurysm	Both	circulatory system	1637	13881	1314	11200	1907	19057	1799	18134
442.1	442.1	Aortic aneurysm	Both	circulatory system	1234	10807	972	8568	1468	14679	1378	13909
442.11	442.11	Abdominal aortic aneurysm	Both	circulatory system	682	6454	521	4922	939	9383	882	8840
442.2	442.2	Aneurysm of iliac artery	Both	circulatory system	137	1369	114	1053	102	1020	93	975
442.3	442.3	Aneurysm of artery of lower extremity	Both	circulatory system	117	1161	102	921	170	1700	163	1626
442.4	442.4	Arterial dissection	Both	circulatory system	98	980	82	785	55	550	53	538
442.8	442.8	Aneurysm of other specified artery	Both	circulatory system	252	2513	206	2039	203	2030	194	1958
443	443	Peripheral vascular disease	Both	circulatory system	1561	14577	1280	11868	3950	39492	3765	37748
443.1	443.1	Raynaud's syndrome	Both	circulatory system	347	3470	297	3013	1145	11450	1086	11044
443.7	443.7	Peripheral angiopathy in diseases classified elsewhere	Both	circulatory system	220	2176	180	1754	390	3900	371	3735
443.8	443.8	Other specified peripheral vascular diseases	Both	circulatory system	124	1234	106	1000	46	460	44	448
443.9	443.9	Peripheral vascular disease, unspecified	Both	circulatory system	1120	10522	915	8351	2591	25902	2475	24652
444	444	Arterial embolism and thrombosis	Both	circulatory system	458	4530	392	3721	930	9300	884	8850
444.1	444.1	Arterial embolism and thrombosis of lower extremity artery	Both	circulatory system	165	1635	148	1326	556	5560	527	5285
444.2	444.2	Embolism and thrombosis of abdominal aorta	Both	circulatory system	86	851	69	682	27	270	26	260
444.5	444.5	Atheroembolism	Both	circulatory system	<50	<500	<50	<500	...	...	...	...
446	446	Polyarteritis nodosa and allied conditions	Both	circulatory system	248	2464	200	2023	829	8290	779	7940
446.1	446.1	Thromboangiitis obliterans	Both	circulatory system	<50	<500	<50	<500	13	130	13	130
446.2	446.2	Acute febrile mucocutaneous lymph node syndrome (Kawasaki disease)	Both	circulatory system	<50	<500	<50	<500	2	20	2	19
446.3	446.3	Hypersensitivity angiitis	Both	circulatory system	<50	<500	<50	<500	47	470	46	456
446.4	446.4	Wegener's granulomatosis	Both	circulatory system	59	582	47	509	187	1870	167	1807
446.5	446.5	Giant cell arteritis	Both	circulatory system	<50	<500	<50	<500	386	3860	366	3680
446.6	446.6	Polyarteritis nodosa	Both	circulatory system	<50	<500	<50	<500	36	360	35	339
446.7	446.7	Takayasu's disease	Both	circulatory system	<50	<500	<50	<500	9	90	7	84
446.8	446.8	Thrombotic microangiopathy	Both	circulatory system	<50	<500	<50	<500	16	160	15	153
446.9	446.9	Arteritis NOS	Both	circulatory system	151	1506	127	1256	240	2400	228	2299
447	447	Other disorders of arteries and arterioles	Both	circulatory system	1074	10638	875	8608	1336	13360	1280	12746
447.1	447.1	Stricture of artery	Both	circulatory system	301	2968	257	2410	873	8730	830	8320
447.7	447.7	Aortic ectasia	Both	circulatory system	246	2452	188	1973	...	...	...	...
448	448	Disease of capillaries	Both	circulatory system	103	1023	70	850	142	1420	132	1365
450	450	Noninfectious disorders of lymphatic channels	Both	circulatory system	1088	10867	755	9303	705	7050	650	6784
451	451	Phlebitis and thrombophlebitis	Both	circulatory system	365	3617	295	3095	4020	40200	3813	38613
451.2	451.2	Phlebitis and thrombophlebitis of lower extremities	Both	circulatory system	120	1198	101	1005	3707	37070	3514	35610
452	452	Other venous embolism and thrombosis	Both	circulatory system	2038	17308	1679	14836	566	5660	534	5430
452.1	452.1	Iatrogenic pulmonary embolism and infarction	Both	circulatory system	97	970	75	819	...	...	...	...
452.2	452.2	Deep vein thrombosis [DVT]	Both	circulatory system	1049	10478	866	8890	...	...	...	...
452.8	452.8	Postphlebitic syndrome	Both	circulatory system	50	500	45	450	6	60	6	57
453	453	Chronic venous hypertension	Both	circulatory system	88	869	78	752	...	...	...	...
454	454	Varicose veins	Both	circulatory system	1295	12776	1068	11011	12019	120183	11538	116036
454.1	454.1	Varicose veins of lower extremity	Both	circulatory system	1047	10355	841	8849	11549	115483	11088	111482
454.11	454.11	Varicose veins of lower extremity, symptomtic	Both	circulatory system	714	7102	579	6038	626	6257	570	6020
455	455	Hemorrhoids	Both	circulatory system	2672	18295	2112	15716	23500	234947	22501	226624
456	456	Chronic venous insufficiency [CVI]	Both	circulatory system	1441	13888	1204	11888	188	1880	172	1797
457	457	Encounter for long-term (current) use of anticoagulants, antithrombotics, aspirin	Both	circulatory system	5130	20995	4149	18312	97	966	95	920
457.2	457.2	Encounter for long-term (current) use of antiplatelets/antithrombotics	Both	circulatory system	238	2356	184	1893	...	...	...	...
457.3	457.3	Encounter for long-term (current) use of aspirin	Both	circulatory system	1843	13035	1435	10867	...	...	...	...
458	458	Hypotension	Both	circulatory system	3015	22648	2435	19133	5801	58010	5514	55547
458.1	458.1	Orthostatic hypotension	Both	circulatory system	709	7023	558	5692	1339	13390	1281	12756
458.2	458.2	Iatrogenic hypotension	Both	circulatory system	558	5562	444	4487	234	2340	220	2215
458.9	458.9	Hypotension NOS	Both	circulatory system	2283	19889	1843	16580	3502	35020	3327	33588
459	459	Other disorders of circulatory system	Both	circulatory system	2161	19021	1790	15805	16386	161616	15473	154952
459.1	459.1	Hemorrhage NOS	Both	circulatory system	304	3028	249	2532	142	1420	133	1358
459.7	459.7	Blood vessel replaced	Both	circulatory system	123	1217	104	982	17	170	17	164
459.9	459.9	Circulatory disease NEC	Both	circulatory system	1634	14997	1338	12267	16173	159853	15274	153247
464	464	Acute sinusitis	Both	respiratory	2849	21183	2389	18342	196	1960	189	1894
465	465	Acute upper respiratory infections of multiple or unspecified sites	Both	respiratory	5573	24342	4710	20830	2332	23320	2223	22537
465.2	465.2	Acute pharyngitis	Both	respiratory	2925	20678	2548	18094	868	8680	827	8406
465.4	465.4	Acute laryngitis and tracheitis	Both	respiratory	245	2450	202	2121	166	1660	159	1588
470	470	Septal Deviations/Turbinate Hypertrophy	Both	respiratory	939	9346	826	8300	4909	49081	4747	47526
471	471	Nasal polyps	Both	respiratory	324	3206	276	2781	3301	33009	3165	31760
472	472	Chronic pharyngitis and nasopharyngitis	Both	respiratory	966	9545	814	8268	963	9630	926	9304
473	473	Diseases of the larynx and vocal cords	Both	respiratory	1542	15343	1271	12963	2623	26230	2499	25162
473.1	473.1	Chronic laryngitis	Both	respiratory	<50	<500	<50	<500	104	1040	99	994
473.3	473.3	Paralysis/spasm of vocal cords or larynx	Both	respiratory	358	3569	308	2980	265	2650	254	2541
473.4	473.4	Voice disturbance	Both	respiratory	1200	11979	995	10049	1083	10830	1037	10357
474	474	Acute and chronic tonsillitis	Both	respiratory	509	4696	465	4359	2008	20072	1947	19612
474.1	474.1	Acute tonsillitis	Both	respiratory	184	1764	179	1673	613	6130	595	6001
474.2	474.2	Chronic tonsillitis and adenoiditis	Both	respiratory	412	3832	372	3550	1124	11232	1092	10967
475	475	Chronic sinusitis	Both	respiratory	2146	19495	1815	16849	2596	25951	2500	25081
475.9	475.9	Postnasal drip	Both	respiratory	274	2722	206	2309	...	...	...	...
476	476	Allergic rhinitis	Both	respiratory	3745	22635	3157	19423	1059	10590	1007	10284
477	477	Epistaxis or throat hemorrhage	Both	respiratory	600	5948	480	5008	2452	24509	2338	23448
478	478	Throat pain	Both	respiratory	186	1852	145	1615	379	3790	365	3661
479	479	Other upper respiratory disease	Both	respiratory	2967	22638	2448	19413	4089	40884	3916	39470
480	480	Pneumonia	Both	respiratory	3008	24384	2446	20780	10456	104475	9953	100016
480.1	480.1	Bacterial pneumonia	Both	respiratory	524	5213	417	4300	6691	66910	6362	64071
480.11	480.11	Pneumococcal pneumonia	Both	respiratory	102	1017	85	842	5936	59360	5652	56813
480.12	480.12	Pseudomonal pneumonia	Both	respiratory	89	887	71	741	93	930	88	894
480.13	480.13	MRSA pneumonia	Both	respiratory	<50	<500	<50	<500	...	...	...	...
480.2	480.2	Viral pneumonia	Both	respiratory	81	801	56	670	73	730	67	703
480.3	480.3	Pneumonia due to fungus (mycoses)	Both	respiratory	61	610	51	519	101	1010	93	967
480.5	480.5	Bronchopneumonia and lung abscess	Both	respiratory	131	1300	114	1053	802	8020	758	7642
481	481	Influenza	Both	respiratory	654	6500	539	5712	331	3310	313	3204
483	483	Acute bronchitis and bronchiolitis	Both	respiratory	2148	20399	1780	17523	194	1940	187	1868
495	495	Asthma	Both	respiratory	3166	22745	2761	19553	25799	251156	24727	242621
495.1	495.1	Chronic obstructive asthma	Both	respiratory	304	3023	254	2508	...	...	...	...
495.11	495.11	Chronic obstructive asthma with exacerbation	Both	respiratory	<50	<500	<50	<500	...	...	...	...
495.2	495.2	Asthma with exacerbation	Both	respiratory	650	6488	575	5711	252	2520	238	2438
496	496	Chronic airway obstruction	Both	respiratory	2968	19630	2426	16267	10487	102024	9982	97538
496.1	496.1	Emphysema	Both	respiratory	1415	13515	1127	10816	1754	17540	1673	16723
496.2	496.2	Chronic bronchitis	Both	respiratory	863	8597	694	6964	2965	29592	2851	28230
496.21	496.21	Obstructive chronic bronchitis	Both	respiratory	603	6024	479	4814	2722	27164	2617	25907
496.3	496.3	Bronchiectasis	Both	respiratory	308	3063	240	2436	1893	18930	1771	18073
497	497	Bronchitis	Both	respiratory	929	9246	752	7822	634	6332	604	6078
498	498	Acute bronchospasm	Both	respiratory	177	1767	156	1549	...	...	...	...
499	499	Cystic fibrosis	Both	respiratory	103	1030	86	918	28	280	28	270
500	500	Lung disease due to external agents	Both	respiratory	230	2286	183	1843	413	4113	388	3877
500.1	500.1	Extrinsic allergic alveolitis	Both	respiratory	67	670	52	542	79	790	74	746
500.2	500.2	Pneumoconiosis	Both	respiratory	<50	<500	<50	<500	244	2423	225	2275
501	501	Pneumonitis due to inhalation of food or vomitus	Both	respiratory	343	3363	268	2679	657	6570	625	6249
502	502	Postinflammatory pulmonary fibrosis	Both	respiratory	460	4593	367	3683	924	9240	877	8787
503	503	Pulmonary congestion and hypostasis	Both	respiratory	689	6829	582	5444	515	5150	491	4933
504	504	Other alveolar and parietoalveolar pneumonopathy	Both	respiratory	326	3248	273	2612	330	3300	317	3151
504.1	504.1	Idiopathic fibrosing alveolitis	Both	respiratory	208	2063	176	1645	...	...	...	...
505	505	Other pulmonary inflamation or edema	Both	respiratory	979	9753	806	7900	61	610	58	581
506	506	Empyema and pneumothorax	Both	respiratory	2507	20090	2110	16941	1181	11803	1133	11321
507	507	Pleurisy; pleural effusion	Both	respiratory	1912	17596	1550	14621	6440	64382	6109	61530
508	508	Pulmonary collapse; interstitial and compensatory emphysema	Both	respiratory	1534	15115	1232	12501	2002	20020	1913	19191
509	509	Respiratory failure, insufficiency, arrest	Both	respiratory	2166	18346	1782	15293	2648	26474	2535	25237
509.1	509.1	Respiratory failure	Both	respiratory	900	8982	745	7430	2079	20784	1988	19786
509.2	509.2	Respiratory insufficiency	Both	respiratory	530	5292	441	4377	1819	18184	1745	17309
509.3	509.3	Pulmonary insufficiency or respiratory failure following trauma and surgery	Both	respiratory	1135	11297	933	9216	14	140	13	135
509.5	509.5	Respiratory arrest	Both	respiratory	<50	<500	<50	<500	144	1440	138	1391
509.8	509.8	Dependence on respirator [Ventilator] or supplemental oxygen	Both	respiratory	647	6470	547	5309	389	3890	373	3700
510	510	Other diseases of lung	Both	respiratory	3872	24663	3048	21056	757	7570	721	7245
510.2	510.2	Lung transplant	Both	respiratory	105	1050	82	891	4	40	3	37
512	512	Other symptoms of respiratory system	Both	respiratory	10908	19791	9137	17059	9079	90783	8675	87202
512.1	512.1	Wheezing	Both	respiratory	685	6775	566	5760	220	2200	208	2092
512.2	512.2	Painful respiration	Both	respiratory	856	8524	702	7293	208	2080	201	2008
512.3	512.3	Abnormal chest sounds	Both	respiratory	126	1253	98	1027	...	...	...	...
512.7	512.7	Shortness of breath	Both	respiratory	5682	19763	4701	17032	5855	58547	5610	56215
512.8	512.8	Cough	Both	respiratory	5445	19783	4468	17055	2864	28636	2716	27533
512.9	512.9	Other dyspnea	Both	respiratory	6302	19788	5282	17057	907	9070	868	8718
513	513	Respiratory abnormalities	Both	respiratory	3687	25516	3023	21749	614	6136	590	5858
513.3	513.3	Hypoventilation	Both	respiratory	262	2613	216	2165	83	830	78	790
513.31	513.31	Apnea	Both	respiratory	121	1209	96	1001	4	40	4	37
513.32	513.32	Orthopnea	Both	respiratory	58	579	48	476	...	...	...	...
513.4	513.4	Hyperventilation	Both	respiratory	185	1840	146	1585	278	2780	269	2677
513.8	513.8	Disorders of diaphragm	Both	respiratory	134	1340	104	1075	154	1540	148	1458
514	514	Abnormal findings examination of lungs	Both	respiratory	3159	23315	2335	19883	2473	24719	2349	23659
514.1	514.1	Abnormal results of function study of pulmonary system	Both	respiratory	96	954	75	776	4	40	3	38
514.2	514.2	Solitary pulmonary nodule	Both	respiratory	1275	12706	946	10506	...	...	...	...
516	516	Abnormal sputum	Both	respiratory	370	3692	306	3074	2172	21713	2056	20822
516.1	516.1	Hemoptysis	Both	respiratory	336	3354	285	2827	2079	20781	1969	19923
519	519	Other diseases of respiratory system, not elsewhere classified	Both	respiratory	4181	25923	3405	22220	9497	94944	9020	91124
519.1	519.1	Tracheostomy complications	Both	respiratory	98	980	81	813	...	...	...	...
519.2	519.2	Respiratory complications	Both	respiratory	211	2104	185	1772	328	3280	311	3145
519.8	519.8	Other diseases of respiratory system, NEC	Both	respiratory	462	4597	375	3871	8881	88784	8438	85229
519.9	519.9	Symptoms involving respiratory system and other chest symptoms	Both	respiratory	3657	24661	2962	21006	305	3050	287	2923
520	520	Disorders of tooth development	Both	digestive	175	1748	160	1574	2446	24460	2386	23840
520.1	520.1	Hereditary disturbances in tooth structure	Both	digestive	64	631	54	558	53	530	51	517
520.2	520.2	Disturbances in tooth eruption	Both	digestive	114	1118	109	1026	2361	23610	2304	23014
521	521	Diseases of hard tissues of teeth	Both	digestive	358	3565	308	3058	3087	30870	2976	29867
521.1	521.1	Dental caries	Both	digestive	338	3368	291	2904	3047	30470	2936	29488
521.2	521.2	Dental abrasion, erosion and attrition	Both	digestive	<50	<500	<50	<500	6	60	6	53
521.4	521.4	Tooth complications likely association with other diseases	Both	digestive	<50	<500	<50	<500	21	210	20	201
522	522	Diseases of pulp and periapical tissues	Both	digestive	206	2054	185	1817	1792	17917	1742	17337
522.1	522.1	Pulpitis and necrosis of tooth pulp	Both	digestive	<50	<500	<50	<500	46	460	45	448
522.5	522.5	Periapical abscess	Both	digestive	180	1791	161	1565	1175	11750	1141	11354
523	523	Gingival and periodontal diseases	Both	digestive	272	2710	226	2330	1741	17410	1695	16851
523.1	523.1	Gingivitis	Both	digestive	50	493	45	431	114	1140	108	1103
523.3	523.3	Periodontitis (acute or chronic)	Both	digestive	150	1500	129	1287	1222	12220	1196	11867
523.31	523.31	Acute periodontitis	Both	digestive	137	1370	120	1176	668	6680	658	6502
523.32	523.32	Chronic periodontitis	Both	digestive	<50	<500	<50	<500	561	5610	545	5435
524	524	Dentofacial anomalies, including malocclusion	Both	digestive	147	1462	137	1364	345	3450	332	3363
524.3	524.3	Anomalies of tooth position/malocclusion	Both	digestive	95	946	89	890	305	3050	295	2977
525	525	Other diseases of the teeth and supporting structures	Both	digestive	445	4447	378	3926	2685	26850	2605	25903
525.1	525.1	Loss of teeth or edentulism	Both	digestive	109	1084	91	960	...	...	...	...
525.2	525.2	Atrophy of edentulous alveolar ridge	Both	digestive	<50	<500	<50	<500	72	720	72	693
526	526	Diseases of the jaws	Both	digestive	1104	11028	948	9650	959	9590	923	9306
526.1	526.1	Cysts of the jaws	Both	digestive	137	1353	127	1165	329	3290	319	3187
526.3	526.3	Anomalies of jaw size/symmetry	Both	digestive	140	1394	131	1301	61	610	61	598
526.4	526.4	Temporomandibular joint disorders	Both	digestive	544	5440	488	4815	240	2400	229	2332
526.41	526.41	Temporomandibular joint disorder, unspecified	Both	digestive	368	3680	332	3252	233	2330	222	2265
526.42	526.42	Arthralgia/ankylosis of temporomandibular joint	Both	digestive	221	2194	204	1957	...	...	...	...
526.5	526.5	Inflammatory conditions of jaw	Both	digestive	104	1030	78	855	110	1100	107	1069
526.8	526.8	Exostosis of jaw	Both	digestive	<50	<500	<50	<500	...	...	...	...
526.9	526.9	Jaw disease NOS	Both	digestive	214	2127	165	1827	234	2340	221	2266
527	527	Diseases of the salivary glands	Both	digestive	765	7626	554	6359	710	7100	680	6834
527.1	527.1	Hypertrophy of salivary gland	Both	digestive	<50	<500	<50	<500	84	840	81	806
527.2	527.2	Sialoadenitis	Both	digestive	231	2310	200	1941	366	3660	351	3522
527.7	527.7	Disturbance of salivary secretion	Both	digestive	394	3924	254	3229	63	630	59	601
527.8	527.8	Other specified diseases of the salivary glands	Both	digestive	125	1250	94	1045	120	1200	115	1163
528	528	Diseases of the oral soft tissues, excluding lesions specific for gingiva and tongue	Both	digestive	1241	12362	960	10651	3927	39270	3711	37883
528.1	528.1	Stomatitis and mucositis	Both	digestive	284	2821	213	2447	469	4690	442	4514
528.11	528.11	Stomatitis and mucositis (ulcerative)	Both	digestive	66	660	47	576	390	3900	369	3761
528.12	528.12	Oral aphthae	Both	digestive	116	1150	90	1002	84	840	78	802
528.3	528.3	Cellulitis and abscess of oral soft tissues	Both	digestive	107	1070	91	929	181	1810	178	1743
528.4	528.4	Cysts of oral soft tissues	Both	digestive	73	722	62	626	125	1250	123	1208
528.41	528.41	Cyst of the salivary gland	Both	digestive	<50	<500	<50	<500	94	940	92	911
528.5	528.5	Diseases of lips	Both	digestive	207	2070	142	1787	682	6820	615	6566
528.6	528.6	Leukoplakia of oral mucosa	Both	digestive	81	800	48	660	308	3080	293	2971
528.7	528.7	Sialolithiasis	Both	digestive	92	920	86	791	314	3140	303	3034
529	529	Diseases and other conditions of the tongue	Both	digestive	357	3566	255	2986	1235	12344	1172	11872
529.1	529.1	Glossitis	Both	digestive	75	750	57	639	299	2990	285	2878
529.6	529.6	Glossodynia	Both	digestive	66	660	47	553	24	240	24	229
530	530	Diseases of esophagus	Both	digestive	9369	20357	7894	17502	33704	280049	32293	270398
530.1	530.1	Esophagitis, GERD and related diseases	Both	digestive	8940	20358	7520	17503	31312	260239	30022	251280
530.11	530.11	GERD	Both	digestive	8565	20359	7208	17503	14058	140580	13447	135385
530.12	530.12	Ulcer of esophagus	Both	digestive	211	2110	170	1733	5219	52184	5012	49974
530.13	530.13	Barrett's esophagus	Both	digestive	309	3081	251	2485	...	...	...	...
530.14	530.14	Reflux esophagitis	Both	digestive	1072	10605	842	8845	10473	104727	10077	100841
530.15	530.15	Eosinophilic esophagitis	Both	digestive	64	640	55	567	...	...	...	...
530.2	530.2	Esophageal bleeding (varices/hemorrhage)	Both	digestive	278	2780	223	2310	1683	16830	1611	16186
530.3	530.3	Stricture and stenosis of esophagus	Both	digestive	554	5524	459	4526	1873	18730	1789	17916
530.5	530.5	Disorders of esophageal motility	Both	digestive	283	2821	250	2353	638	6380	604	6153
530.6	530.6	Diverticulum of esophagus, acquired	Both	digestive	94	923	83	698	153	1529	145	1454
530.7	530.7	Gastroesophageal laceration-hemorrhage syndrome	Both	digestive	54	532	49	449	344	3440	329	3331
530.9	530.9	Heartburn	Both	digestive	800	7949	679	6825	2096	20960	2006	20205
531	531	Peptic ulcer (excl. esophageal)	Both	digestive	911	9101	746	7505	7421	74192	7090	71149
531.1	531.1	Hemorrhage from gastrointestinal ulcer	Both	digestive	204	2027	163	1637	634	6340	613	6065
531.2	531.2	Gastric ulcer	Both	digestive	453	4528	375	3764	4099	40979	3910	39270
531.3	531.3	Duodenal ulcer	Both	digestive	211	2110	167	1709	2994	29933	2858	28733
531.4	531.4	Peptic ulcer, site unspecified	Both	digestive	366	3654	297	2960	424	4240	398	4084
531.5	531.5	Gastrojejunal ulcer	Both	digestive	67	651	57	546	42	420	39	406
532	532	Dysphagia	Both	digestive	2947	18985	2385	16175	6447	64466	6152	62078
535	535	Gastritis and duodenitis	Both	digestive	1122	11196	926	9460	28309	262547	27129	253020
535.1	535.1	Acute gastritis	Both	digestive	75	750	63	633	1185	11850	1129	11405
535.2	535.2	Atrophic gastritis	Both	digestive	104	1040	87	863	370	3690	359	3544
535.6	535.6	Duodenitis	Both	digestive	181	1805	150	1513	7605	76045	7302	73071
535.8	535.8	Other specified gastritis	Both	digestive	327	3251	266	2726	8094	80940	7746	77765
535.9	535.9	Gastritis and duodenitis, NOS	Both	digestive	568	5672	471	4839	120	1192	115	1144
536	536	Disorders of function of stomach	Both	digestive	1381	13654	1146	11689	268	2666	262	2559
536.3	536.3	Gastroparesis	Both	digestive	275	2750	226	2384	...	...	...	...
536.7	536.7	Complications of gastrostomy, colostomy and enterostomy	Both	digestive	176	1752	146	1488	...	...	...	...
536.8	536.8	Dyspepsia and other specified disorders of function of stomach	Both	digestive	1083	10692	900	9142	259	2576	253	2469
537	537	Other disorders of stomach and duodenum	Both	digestive	1624	16210	1338	13683	3400	33994	3264	32630
537.1	537.1	Lesions of stomach and duodenum	Both	digestive	61	609	43	468	...	...	...	...
539	539	Bariatric surgery	Both	digestive	692	6920	628	6079	41	410	40	393
540	540	Appendiceal conditions	Both	digestive	246	2460	216	2171	3409	34084	3311	33147
540.1	540.1	Appendicitis	Both	digestive	203	2030	180	1787	3217	32164	3127	31286
540.11	540.11	Acute appendicitis	Both	digestive	164	1640	145	1424	2607	26064	2529	25358
550	550	Abdominal hernia	Both	digestive	3863	25033	3239	21219	45931	283394	43895	273972
550.1	550.1	Inguinal hernia	Both	digestive	1025	10084	814	8179	15818	123480	15040	118707
550.2	550.2	Diaphragmatic hernia	Both	digestive	1541	14916	1261	12316	26560	239425	25457	230696
550.3	550.3	Femoral hernia	Both	digestive	68	680	59	602	651	6510	630	6290
550.4	550.4	Umbilical hernia	Both	digestive	762	7620	659	6398	3713	37130	3562	35822
550.5	550.5	Ventral hernia	Both	digestive	855	8521	740	7163	3441	34410	3264	33088
550.6	550.6	Incisional hernia	Both	digestive	688	6880	599	5718	...	...	...	...
555	555	Inflammatory bowel disease and other gastroenteritis and colitis	Both	digestive	831	8236	723	7245	4504	45040	4290	43506
555.1	555.1	Regional enteritis	Both	digestive	524	5211	466	4643	1731	17310	1645	16727
555.2	555.2	Ulcerative colitis	Both	digestive	478	4766	412	4192	3182	31820	3034	30718
555.21	555.21	Ulcerative colitis (chronic)	Both	digestive	305	3050	270	2713	538	5380	507	5182
556	556	Ulceration of the lower GI tract	Both	digestive	329	3280	266	2725	1062	10620	1008	10242
556.1	556.1	Ulceration of intestine	Both	digestive	283	2808	229	2345	673	6730	639	6499
556.11	556.11	Angiodysplasia of intestine (without mention of hemorrhage)	Both	digestive	78	779	56	577	...	...	...	...
557	557	Intestinal malabsorption (non-celiac)	Both	digestive	644	6426	588	5741	301	3010	291	2917
557.1	557.1	Celiac disease	Both	digestive	155	1550	140	1358	50	500	47	484
558	558	Noninfectious gastroenteritis	Both	digestive	1284	12803	1064	11149	15594	155922	14950	150517
559	559	Ileostomy status	Both	digestive	553	5505	492	4644	1659	16590	1574	15908
560	560	Intestinal obstruction without mention of hernia	Both	digestive	1864	16390	1580	13931	4006	40053	3821	38501
560.1	560.1	Paralytic ileus	Both	digestive	1152	11328	986	9435	523	5230	485	4994
560.2	560.2	Impaction of intestine	Both	digestive	<50	<500	<50	<500	268	2680	259	2577
560.3	560.3	Peritoneal or intestinal adhesions	Both	digestive	198	1974	163	1642	831	8310	792	8000
560.4	560.4	Other intestinal obstruction	Both	digestive	1100	10934	931	9244	3362	33616	3215	32337
561	561	Symptoms involving digestive system	Both	digestive	4882	19486	4048	16848	15809	158086	15164	152600
561.1	561.1	Diarrhea	Both	digestive	3477	19276	2832	16646	466	4660	449	4478
561.2	561.2	Flatulence	Both	digestive	1632	15205	1379	13060	1688	16880	1621	16286
562	562	Diverticulosis and diverticulitis	Both	digestive	3634	16139	2768	13623	26751	211994	25484	204182
562.1	562.1	Diverticulosis	Both	digestive	3524	15965	2678	13454	26709	211935	25445	204124
562.2	562.2	Diverticulitis	Both	digestive	535	5299	439	4362	...	...	...	...
563	563	Constipation	Both	digestive	3788	19204	3128	16572	10350	103421	9904	99633
564	564	Functional digestive disorders	Both	digestive	4139	19471	3518	16830	21783	210993	20839	203438
564.1	564.1	Irritable Bowel Syndrome	Both	digestive	1436	12835	1251	11270	5522	55220	5348	53493
564.8	564.8	Abnormal findings on exam of gastrointestinal tract/ abdominal area	Both	digestive	1923	16754	1605	14253	1649	16490	1567	15895
564.9	564.9	Personal history of diseases of digestive system	Both	digestive	987	9822	855	8365	15221	151974	14513	146083
565	565	Anal and rectal conditions	Both	digestive	1772	17627	1459	14886	14862	148609	14186	143179
565.1	565.1	Anal and rectal polyp	Both	digestive	670	6697	529	5506	7341	73408	6979	70522
567	567	Peritonitis and retroperitoneal infections	Both	digestive	620	6174	546	5212	932	9320	893	8995
568	568	Other disorders of peritoneum	Both	digestive	1063	10607	928	8879	3309	33090	3181	31894
568.1	568.1	Peritoneal adhesions (postoperative) (postinfection)	Both	digestive	807	8070	717	6789	3102	31020	2987	29908
569	569	Other disorders of intestine	Both	digestive	2439	22843	2067	19277	4218	42180	4022	40566
569.1	569.1	Toxic gastroenteritis and colitis	Both	digestive	77	763	62	641	149	1490	139	1424
569.2	569.2	Gastrointestinal complications	Both	digestive	1013	10130	900	8408	484	4840	462	4636
571	571	Chronic liver disease and cirrhosis	Both	digestive	1990	19480	1699	16604	2984	29840	2834	28715
571.5	571.5	Other chronic nonalcoholic liver disease	Both	digestive	1780	17776	1514	15184	1699	16990	1617	16388
571.51	571.51	Cirrhosis of liver without mention of alcohol	Both	digestive	431	4304	364	3609	115	1150	106	1105
571.6	571.6	Primary biliary cirrhosis	Both	digestive	110	1100	95	949	256	2560	242	2456
571.8	571.8	Liver abscess and sequelae of chronic liver disease	Both	digestive	491	4910	423	4105	987	9870	943	9490
571.81	571.81	Portal hypertension	Both	digestive	320	3200	276	2693	532	5320	502	5123
572	572	Ascites (non malignant)	Both	digestive	1427	14260	1209	12076	1548	15480	1467	14861
573	573	Other disorders of liver	Both	digestive	2426	21271	1940	18006	1505	15045	1427	14409
573.1	573.1	Chronic passive congestion of liver	Both	digestive	57	565	48	483	16	160	14	154
573.2	573.2	Liver replaced by transplant	Both	digestive	191	1901	142	1639	18	180	15	176
573.3	573.3	Hepatomegaly	Both	digestive	123	1230	109	1058	24	240	23	230
573.4	573.4	Acute and subacute necrosis of liver	Both	digestive	132	1317	113	1145	...	...	...	...
573.5	573.5	Jaundice (not of newborn)	Both	digestive	477	4765	391	3987	59	590	55	564
573.6	573.6	Nonspecific elevation of levels of transaminase or lactic acid dehydrogenase [LDH]	Both	digestive	870	8637	718	7368	...	...	...	...
573.7	573.7	Abnormal results of function study of liver	Both	digestive	1398	13942	1146	11811	156	1555	147	1494
573.9	573.9	Abnormal serum enzyme levels	Both	digestive	1269	12656	1017	10731	6	60	6	58
574	574	Cholelithiasis and cholecystitis	Both	digestive	1798	17889	1534	15174	16011	160020	15389	154231
574.1	574.1	Cholelithiasis	Both	digestive	1628	16255	1391	13802	13618	136158	13078	131248
574.11	574.11	Cholelithiasis with acute cholecystitis	Both	digestive	178	1780	151	1510	1511	15110	1446	14560
574.12	574.12	Cholelithiasis with other cholecystitis	Both	digestive	326	3260	291	2836	5437	54370	5217	52444
574.2	574.2	Calculus of bile duct	Both	digestive	426	4249	365	3588	2627	26264	2532	25280
574.3	574.3	Cholecystitis without cholelithiasis	Both	digestive	491	4893	426	4190	2759	27590	2666	26549
575	575	Other biliary tract disease	Both	digestive	1369	13683	1178	11560	3897	38970	3731	37492
575.1	575.1	Cholangitis	Both	digestive	224	2232	185	1857	495	4950	473	4731
575.2	575.2	Obstruction of bile duct	Both	digestive	398	3970	342	3274	777	7770	743	7459
575.6	575.6	Cholesterolosis of gallbladder	Both	digestive	101	1010	93	882	457	4570	441	4402
575.7	575.7	Other disorders of gallbladder	Both	digestive	586	5844	514	4995	1410	14100	1355	13620
575.8	575.8	Other disorders of biliary tract	Both	digestive	663	6625	565	5525	1037	10370	992	9977
575.9	575.9	Nonspecific abnormal findings on radiological and other examination of biliary tract	Both	digestive	99	990	83	817	349	3490	330	3322
577	577	Diseases of pancreas	Both	digestive	1282	12802	1069	10548	2702	27020	2587	25958
577.1	577.1	Acute pancreatitis	Both	digestive	550	5488	475	4649	1996	19960	1912	19190
577.2	577.2	Chronic pancreatitis	Both	digestive	294	2940	256	2457	514	5140	500	4962
577.3	577.3	Cyst and pseudocyst of pancreas	Both	digestive	347	3424	291	2758	363	3630	344	3475
578	578	Gastrointestinal hemorrhage	Both	digestive	2525	23777	2077	20258	20901	208958	20008	201545
578.1	578.1	Hematemesis	Both	digestive	281	2803	242	2375	1941	19396	1872	18698
578.2	578.2	Blood in stool	Both	digestive	1568	15580	1299	13105	2597	25956	2480	24935
578.8	578.8	Hemorrhage of rectum and anus	Both	digestive	1169	11604	951	9930	13031	130279	12453	125673
578.9	578.9	Hemorrhage of gastrointestinal tract	Both	digestive	854	8501	682	7004	5292	52920	5083	51075
579	579	Other symptoms involving abdomen and pelvis	Both	digestive	3083	24286	2597	20754	1553	15530	1473	14971
579.2	579.2	Splenomegaly	Both	digestive	465	4646	393	4006	426	4260	392	4093
579.8	579.8	Nonspecific abnormal findings in stool contents	Both	digestive	523	5223	399	4318	17	170	16	164
580	580	Nephritis; nephrosis; renal sclerosis	Both	genitourinary	663	6626	531	5586	1556	15560	1443	14893
580.1	580.1	Glomerulonephritis	Both	genitourinary	160	1600	129	1410	1069	10690	986	10205
580.11	580.11	Proliferative glomerulonephritis	Both	genitourinary	51	510	37	453	79	790	73	762
580.12	580.12	Non-proliferative glomerulonephritis	Both	genitourinary	64	639	53	565	136	1360	124	1309
580.13	580.13	Acute glomerulonephritis, NOS	Both	genitourinary	<50	<500	<50	<500	...	...	...	...
580.14	580.14	Chronic glomerulonephritis, NOS	Both	genitourinary	55	544	44	485	881	8810	815	8392
580.2	580.2	Nephrotic syndrome without mention of glomerulonephritis	Both	genitourinary	78	780	66	680	469	4690	448	4503
580.3	580.3	Nephritis and nephropathy without mention of glomerulonephritis	Both	genitourinary	499	4986	394	4176	253	2530	231	2426
580.31	580.31	Nephritis and nephropathy in diseases classified elsewhere	Both	genitourinary	298	2977	233	2458	...	...	...	...
580.32	580.32	Nephritis and nephropathy with pathological lesion	Both	genitourinary	256	2560	208	2170	253	2530	231	2426
580.4	580.4	Renal sclerosis, NOS	Both	genitourinary	130	1300	112	1100	2	20	2	20
585	585	Renal failure	Both	genitourinary	3458	20778	2796	17556	7013	70119	6575	66960
585.1	585.1	Acute renal failure	Both	genitourinary	2218	17709	1781	14731	4537	45366	4295	43293
585.2	585.2	Renal failure NOS	Both	genitourinary	530	5283	425	4322	1466	14657	1372	14060
585.3	585.3	Chronic renal failure [CKD]	Both	genitourinary	2200	17131	1751	14184	2652	26514	2433	25294
585.31	585.31	Renal dialysis	Both	genitourinary	358	3580	295	3073	494	4940	431	4754
585.32	585.32	End stage renal disease	Both	genitourinary	511	5109	401	4356	...	...	...	...
585.33	585.33	Chronic Kidney Disease, Stage III	Both	genitourinary	882	8499	680	6734	...	...	...	...
585.34	585.34	Chronic Kidney Disease, Stage IV	Both	genitourinary	354	3533	279	2887	...	...	...	...
585.4	585.4	Chronic kidney disease, Stage I or II	Both	genitourinary	394	3919	290	3171	...	...	...	...
586	586	Other disorders of the kidney and ureters	Both	genitourinary	4597	24047	3821	20651	3382	33819	3183	32426
586.1	586.1	Anatomical abnormatilies of kidney and ureters	Both	genitourinary	162	1614	143	1402	215	2150	199	2067
586.11	586.11	Small kidney	Both	genitourinary	78	777	68	669	180	1800	166	1734
586.12	586.12	Vesicoureteral reflux	Both	genitourinary	74	740	68	658	38	380	34	363
586.2	586.2	Cyst of kidney, acquired	Both	genitourinary	909	8889	702	7061	1258	12579	1192	12016
586.3	586.3	Vascular disorders of kidney/hypertrophy	Both	genitourinary	107	1059	90	864	80	800	74	764
586.4	586.4	Stricture/obstruction of ureter	Both	genitourinary	1121	11181	992	9230	916	9160	863	8830
587	587	Kidney replaced by transpant	Both	genitourinary	488	4871	368	4171	369	3690	292	3580
588	588	Disorders resulting from impaired renal function	Both	genitourinary	451	4502	349	3819	99	990	91	945
588.1	588.1	Renal osteodystrophy	Both	genitourinary	130	1296	98	1122	7	70	5	68
588.2	588.2	Secondary hyperparathyroidism (of renal origin)	Both	genitourinary	190	1878	140	1585	...	...	...	...
589	589	Abnormal results of function study of kidney	Both	genitourinary	684	6821	554	5608	117	1170	107	1120
590	590	Pyelonephritis	Both	genitourinary	731	7290	619	6305	1331	13310	1274	12865
591	591	Urinary tract infection	Both	genitourinary	5452	22952	4558	19574	12432	124264	11854	119354
592	592	Cystitis and urethritis	Both	genitourinary	1138	11348	930	9611	3076	30754	2920	29510
592.1	592.1	Cystitis	Both	genitourinary	1068	10653	869	9008	2936	29354	2786	28164
592.11	592.11	Acute cystitis	Both	genitourinary	533	5281	430	4429	137	1370	126	1324
592.12	592.12	Chronic cystitis	Both	genitourinary	155	1536	121	1286	889	8890	836	8519
592.13	592.13	Chronic interstitial cystitis	Both	genitourinary	232	2320	206	2054	247	2470	239	2408
592.2	592.2	Urethritis and urethral syndrome	Both	genitourinary	81	802	65	694	167	1670	160	1603
592.21	592.21	Urethral syndrome	Both	genitourinary	<50	<500	<50	<500	41	410	39	394
592.3	592.3	Urethral stricture due to infecton	Both	genitourinary	<50	<500	<50	<500	...	...	...	...
593	593	Hematuria	Both	genitourinary	2486	21121	2006	17864	16202	161323	15428	154937
593.1	593.1	Gross hematuria	Both	genitourinary	562	5464	425	4232	...	...	...	...
593.2	593.2	Microscopic hematuria	Both	genitourinary	260	2592	207	2123	...	...	...	...
594	594	Urinary calculus	Both	genitourinary	2847	25144	2453	21320	6612	66119	6332	63622
594.1	594.1	Calculus of kidney	Both	genitourinary	2507	23747	2160	20121	3176	31760	3033	30493
594.2	594.2	Calculus of lower urinary tract	Both	genitourinary	230	2276	195	1817	776	7760	726	7405
594.3	594.3	Calculus of ureter	Both	genitourinary	845	8428	731	7125	2403	24029	2302	23160
594.8	594.8	Renal colic	Both	genitourinary	194	1940	169	1696	2045	20449	1969	19736
595	595	Hydronephrosis	Both	genitourinary	1042	10410	911	8689	1953	19530	1862	18791
596	596	Other disorders of bladder	Both	genitourinary	1681	15907	1419	12990	9856	98560	9389	94216
596.1	596.1	Bladder neck obstruction	Both	genitourinary	250	2472	202	1848	1963	19630	1856	18661
596.5	596.5	Functional disorders of bladder	Both	genitourinary	759	7579	647	6304	1653	16530	1584	15915
597	597	Other disorders of urethra and urinary tract	Both	genitourinary	693	6902	605	5532	3984	39834	3822	38233
597.1	597.1	Urethral stricture (not specified as infectious)	Both	genitourinary	440	4350	380	3437	3322	33214	3185	31860
597.2	597.2	Urinary complications NEC	Both	genitourinary	387	3857	321	3128	8	80	8	78
597.8	597.8	Urethral hypermobility/ISD	Both	genitourinary	83	820	74	663	...	...	...	...
598	598	Abnormal findings on examination of urine	Both	genitourinary	1201	11933	991	9602	3538	35378	3393	33899
598.4	598.4	Other cells and casts in urine	Both	genitourinary	<50	<500	<50	<500	...	...	...	...
598.9	598.9	Other nonspecific findings on examination of urine	Both	genitourinary	576	5735	458	4736	304	3040	290	2900
599	599	Other symptoms/disorders or the urinary system	Both	genitourinary	7844	21512	6648	18391	18729	187237	17931	180095
599.1	599.1	Urinary obstruction	Both	genitourinary	305	3024	246	2329	167	1670	157	1599
599.2	599.2	Retention of urine	Both	genitourinary	3032	19646	2513	16613	6733	67330	6377	64178
599.3	599.3	Dysuria	Both	genitourinary	2165	18489	1818	15671	1199	11990	1154	11548
599.4	599.4	Urinary incontinence	Both	genitourinary	3155	18822	2688	15834	8766	87659	8431	84598
599.5	599.5	Frequency of urination and polyuria	Both	genitourinary	2876	19849	2387	16790	4023	40230	3823	38604
599.6	599.6	Oliguria and anuria	Both	genitourinary	365	3643	297	2899	107	1070	97	1010
599.7	599.7	Urethral discharge	Both	genitourinary	<50	<500	<50	<500	36	360	36	348
599.8	599.8	Other symptoms involving urinary system	Both	genitourinary	2349	17485	1949	14604	87	870	81	838
599.9	599.9	Other abnormality of urination	Both	genitourinary	1498	14372	1218	11873	1921	19210	1835	18378
600	600	Hyperplasia of prostate	Male	genitourinary	2243	7947	1691	6344	11123	87742	10447	83710
601	601	Inflammatory diseases of prostate	Male	genitourinary	555	5331	435	4282	2188	21880	2066	20918
601.1	601.1	Prostatitis	Male	genitourinary	266	2638	193	2037	1576	15760	1479	15035
601.11	601.11	Acute prostatitis	Male	genitourinary	58	553	46	453	235	2350	217	2253
601.12	601.12	Chronic prostatitis	Male	genitourinary	53	509	40	387	910	9100	851	8682
601.3	601.3	Orchitis and epididymitis	Male	genitourinary	184	1815	147	1524	59	590	58	572
601.4	601.4	Balanoposthitis	Male	genitourinary	71	698	63	544	286	2860	276	2744
601.8	601.8	Other inflammatory disorders of male genital organs	Male	genitourinary	81	782	64	629	303	3030	287	2910
602	602	Other disorders of prostate	Male	genitourinary	178	1727	130	1277	1343	13430	1265	12762
602.3	602.3	Dysplasia of prostate	Male	genitourinary	<50	<500	<50	<500	...	...	...	...
603	603	Other disorders of testis	Male	genitourinary	220	2192	185	1813	2192	21912	2076	21054
603.1	603.1	Hydrocele	Male	genitourinary	162	1614	135	1304	1340	13400	1262	12812
603.2	603.2	Spermatocele	Male	genitourinary	51	509	40	413	34	340	33	328
604	604	Disorders of penis	Male	genitourinary	354	3511	310	2878	3412	34093	3296	32876
604.1	604.1	Redundant prepuce and phimosis/BXO	Male	genitourinary	129	1290	115	1019	2853	28505	2763	27479
604.2	604.2	Vascular disorders of penis	Male	genitourinary	<50	<500	<50	<500	...	...	...	...
604.3	604.3	Peyronie's disease	Male	genitourinary	94	940	83	750	...	...	...	...
605	605	Erectile dysfunction [ED]	Male	genitourinary	1514	8788	1245	7092	280	2800	265	2671
608	608	Other disorders of male genital organs	Male	genitourinary	922	8988	752	7484	2826	28259	2700	27123
609	609	Male infertility and abnormal spermatozoa	Male	genitourinary	225	2244	206	2032	233	2330	211	2228
609.1	609.1	Infertility, male	Male	genitourinary	177	1770	168	1620	64	640	61	625
609.11	609.11	Azoospermia and oligospermia	Male	genitourinary	<50	<500	<50	<500	...	...	...	...
609.2	609.2	Abnormal spermatozoa	Male	genitourinary	61	590	50	500	170	1700	151	1613
610	610	Benign mammary dysplasias	Female	genitourinary	2233	11530	1895	10243	2838	28379	2743	27606
610.1	610.1	Cystic mastopathy	Female	genitourinary	562	5522	471	4868	923	9229	887	8963
610.2	610.2	Fibroadenosis of breast	Female	genitourinary	<50	<500	<50	<500	306	3060	288	2976
610.3	610.3	Fibrosclerosis of breast	Female	genitourinary	<50	<500	<50	<500	301	3010	289	2921
610.4	610.4	Benign neoplasm of breast	Female	genitourinary	1942	11506	1659	10220	1548	15479	1505	15073
610.8	610.8	Other specified benign mammary dysplasias	Female	genitourinary	151	1490	132	1316	165	1650	156	1605
611	611	Abnormal findings on mammogram or breast exam	Both	genitourinary	4078	12749	3445	11225	1578	15780	1513	15277
611.1	611.1	Abnormal mammogram	Both	genitourinary	3365	11545	2833	10212	57	570	55	558
611.11	611.11	Mammographic microcalcification	Both	genitourinary	807	7873	661	6828	...	...	...	...
611.3	611.3	Lump or mass in breast	Both	genitourinary	2397	12643	2037	11133	1523	15230	1460	14739
612	612	Breast conditions, congenital or relating to hormones	Both	genitourinary	652	6511	569	5823	939	9390	909	9123
612.1	612.1	Galactorrhea	Both	genitourinary	86	846	77	770	12	120	12	118
612.2	612.2	Hypertrophy of breast (Gynecomastia)	Both	genitourinary	505	5050	442	4471	851	8510	826	8261
612.3	612.3	Congenital anomalies of breast	Both	genitourinary	<50	<500	<50	<500	78	780	73	764
613	613	Other nonmalignant breast conditions	Both	genitourinary	2083	14991	1792	13162	1981	19796	1909	19190
613.1	613.1	Inflammatory disease of breast	Both	genitourinary	356	3557	310	3160	721	7205	694	6990
613.5	613.5	Mastodynia	Both	genitourinary	943	9313	814	8197	77	770	73	755
613.7	613.7	Other signs and symptoms in breast	Both	genitourinary	544	5372	465	4709	704	7031	682	6813
613.8	613.8	Other specified disorders of breast	Both	genitourinary	490	4900	434	4354	328	3280	317	3200
613.9	613.9	Breast disorder NOS	Both	genitourinary	502	4996	425	4278	207	2070	195	1982
614	614	Inflammatory diseases of female pelvic organs	Female	genitourinary	2225	13521	1974	11896	6180	61800	5982	60183
614.1	614.1	Pelvic peritoneal adhesions, female (postoperative) (postinfection)	Female	genitourinary	218	2180	203	1955	2538	25380	2462	24779
614.3	614.3	Pelvic inflammatory disease (PID)	Female	genitourinary	249	2490	232	2249	934	9340	908	9124
614.31	614.31	Acute inflammatory pelvic disease	Female	genitourinary	<50	<500	<50	<500	61	610	61	598
614.32	614.32	Chronic inflammatory pelvic disease	Female	genitourinary	110	1092	103	963	422	4220	409	4120
614.33	614.33	Pelvic inflammatory disease, NOS	Female	genitourinary	91	910	85	832	352	3520	344	3448
614.4	614.4	Inflammatory diseases of uterus, except cervix	Female	genitourinary	91	902	86	819	278	2780	268	2710
614.5	614.5	Inflammatory disease of cervix, vagina, and vulva	Female	genitourinary	1879	13146	1648	11616	2850	28500	2751	27679
614.51	614.51	Cervicitis and endocervicitis	Female	genitourinary	157	1570	143	1416	1317	13170	1275	12793
614.52	614.52	Vaginitis and vulvovaginitis	Female	genitourinary	1634	12698	1433	11250	426	4260	408	4126
614.53	614.53	Cyst or abscess of Bartholin's gland	Female	genitourinary	71	710	63	627	754	7540	733	7356
614.54	614.54	Abscess or ulceration of vulva	Female	genitourinary	127	1264	112	1128	274	2740	263	2651
615	615	Endometriosis	Female	genitourinary	653	6530	593	5932	4035	40341	3931	39443
617	617	Disorders secondary to childbirth, surgery, trauma	Female	genitourinary	185	1850	173	1655	305	3050	287	2957
618	618	Genital prolapse	Female	genitourinary	1010	9911	899	8434	11829	118039	11411	113890
618.1	618.1	Prolapse of vaginal walls	Female	genitourinary	813	8114	723	6845	7403	74030	7148	71346
618.2	618.2	Uterine/Uterovaginal prolapse	Female	genitourinary	331	3304	288	2771	5397	53970	5206	51949
618.5	618.5	Prolapse of vaginal vault after hysterectomy	Female	genitourinary	243	2412	223	1974	513	5130	498	4964
618.6	618.6	Vaginal enterocele, congenital or acquired	Female	genitourinary	78	780	70	652	680	6800	657	6552
619	619	Noninflammatory female genital disorders	Female	genitourinary	2418	13846	2127	12167	9258	92573	8940	89883
619.1	619.1	Noninflammatory disorders of ovary, fallopian tube, and broad ligament	Female	genitourinary	457	4566	421	4100	722	7220	704	7030
619.2	619.2	Disorders of uterus, NEC	Female	genitourinary	312	3113	273	2769	3312	33120	3186	32089
619.3	619.3	Noninflammatory disorders of cervix	Female	genitourinary	251	2509	225	2254	2852	28513	2765	27738
619.4	619.4	Noninflammatory disorders of vagina	Female	genitourinary	945	9337	828	8383	1764	17640	1701	17131
619.5	619.5	Noninflammatory disorders of vulva and perineum	Female	genitourinary	555	5532	440	4872	1342	13420	1289	13010
620	620	Dysplasia of female genital organs	Female	genitourinary	202	1998	170	1784	72	720	68	700
620.1	620.1	Dysplasia of cervix	Female	genitourinary	65	642	58	585	...	...	...	...
621	621	Endometrial hyperplasia	Female	genitourinary	268	2670	238	2321	1132	11320	1087	10947
622	622	Polyp of female genital organs	Female	genitourinary	963	9484	832	8364	10804	108040	10448	104729
622.1	622.1	Polyp of corpus uteri	Female	genitourinary	788	7783	688	6891	7854	78540	7594	76123
622.2	622.2	Mucous polyp of cervix	Female	genitourinary	262	2612	215	2302	3422	34220	3316	33178
623	623	Hypertrophy of female genital organs	Female	genitourinary	128	1275	106	1154	1270	12700	1229	12368
624	624	Symptoms involving female genital tract	Female	genitourinary	509	5081	446	4521	810	8095	777	7819
624.1	624.1	Dystrophy of female genital tract	Female	genitourinary	86	849	73	718	237	2370	227	2290
624.2	624.2	Atrophy of female genital tract	Female	genitourinary	<50	<500	<50	<500	441	4410	422	4252
624.9	624.9	stress incontinence, female	Female	genitourinary	1090	10634	976	9250	48	480	45	461
625	625	Pain and other symptoms associated with female genital organs	Female	genitourinary	3565	11985	3162	10485	2996	29960	2895	29217
625.1	625.1	Dyspareunia	Female	genitourinary	577	5751	511	5150	1188	11880	1146	11600
626	626	Disorders of menstruation and other abnormal bleeding from female genital tract	Female	genitourinary	3133	10549	2856	9368	18324	129160	17878	125811
626.1	626.1	Irregular menstrual cycle/bleeding	Female	genitourinary	2526	9811	2294	8761	15686	122281	15307	119213
626.11	626.11	Absent or infrequent menstruation	Female	genitourinary	512	4742	475	4390	144	1440	139	1417
626.12	626.12	Excessive or frequent menstruation	Female	genitourinary	1274	7706	1168	6994	9734	91841	9509	89834
626.13	626.13	Irregular menstrual cycle	Female	genitourinary	1045	7692	939	6975	1985	19849	1946	19347
626.14	626.14	Irregular menstrual bleeding	Female	genitourinary	504	5031	457	4577	3809	38080	3712	37251
626.15	626.15	Infertility, female, associated with anovulation	Female	genitourinary	233	2326	220	2147	10	83	10	81
626.2	626.2	Dysmenorrhea	Female	genitourinary	634	5538	591	5110	1781	17801	1724	17467
626.21	626.21	Mittelschmerz	Female	genitourinary	<50	<500	<50	<500	29	290	28	285
626.4	626.4	Premenstrual tension syndromes	Female	genitourinary	184	1834	172	1695	159	1588	157	1560
626.8	626.8	Infertility, female	Female	genitourinary	397	3631	379	3359	1366	13624	1345	13417
627	627	Menopausal and postmenopausal disorders	Female	genitourinary	2517	10696	2117	9325	10631	106298	10205	102570
627.1	627.1	Postmenopausal bleeding	Female	genitourinary	744	7177	610	6143	9055	90540	8697	87328
627.2	627.2	Symptomatic menopause	Female	genitourinary	1581	10293	1309	8945	184	1839	172	1788
627.21	627.21	Symptomatic artificial menopause	Female	genitourinary	77	764	65	677	5	50	5	50
627.22	627.22	Need for Hormone replacement therapy (postmenopausal)	Female	genitourinary	208	2080	169	1756	...	...	...	...
627.3	627.3	Postmenopausal atrophic vaginitis	Female	genitourinary	443	4409	371	3737	1114	11140	1069	10679
627.4	627.4	Premenopausal menorrhagia	Female	genitourinary	238	2371	216	2115	311	3110	304	3017
627.5	627.5	Premature menopause and other ovarian failure	Female	genitourinary	109	1082	100	982	47	470	46	455
628	628	Ovarian cyst	Female	genitourinary	1250	9406	1119	8394	4755	47550	4607	46397
634	634	Miscarriage; stillbirth	Female	pregnancy complications	352	3520	331	3280	5450	38533	5356	37989
634.1	634.1	Missed abortion/Hydatidiform mole	Female	pregnancy complications	158	1580	147	1481	1251	12453	1233	12286
634.3	634.3	Ectopic pregnancy	Female	pregnancy complications	<50	<500	<50	<500	331	3307	326	3255
635	635	Hemorrhage during pregnancy; childbirth and postpartum	Female	pregnancy complications	262	2614	244	2461	2003	17602	1960	17382
635.2	635.2	Antepartum hemorrhage, abruptio placentae, and placenta previa	Female	pregnancy complications	165	1650	152	1552	866	8626	849	8512
635.3	635.3	Placenta previa and abruptio placenta	Female	pregnancy complications	120	1200	115	1134	1273	12329	1243	12180
636	636	Early or threatened labor; hemorrhage in early pregnancy	Female	pregnancy complications	627	4839	590	4521	2553	22013	2508	21716
636.1	636.1	Threatened premature labor	Female	pregnancy complications	193	1930	178	1820	...	...	...	...
636.2	636.2	Early onset of delivery	Female	pregnancy complications	179	1790	168	1685	617	6155	603	6071
636.3	636.3	Hemorrhage in early pregnancy	Female	pregnancy complications	253	2530	241	2374	1082	10774	1067	10617
636.8	636.8	Cervical incompetence	Female	pregnancy complications	<50	<500	<50	<500	32	304	32	300
637	637	Short gestation; low birth weight; and fetal growth retardation	Both	pregnancy complications	<50	<500	<50	<500	3	30	3	30
638	638	Other high-risk pregnancy	Female	pregnancy complications	483	4437	449	4150	70	700	70	688
639	639	Complications following abortion or ectopic and molar pregnancies	Female	pregnancy complications	<50	<500	<50	<500	48	472	46	465
642	642	Hypertension complicating pregnancy, childbirth, and the puerperium	Female	pregnancy complications	229	2290	215	2137	1112	11107	1098	10966
642.1	642.1	Preeclampsia and eclampsia	Female	pregnancy complications	111	1110	104	1048	307	3063	303	3026
643	643	Excessive vomiting in pregnancy	Female	pregnancy complications	106	1060	98	1006	230	2299	224	2262
643.1	643.1	Hyperemesis gravidarum	Female	pregnancy complications	58	580	55	555	153	1529	148	1504
644	644	Anemia during pregnancy	Female	pregnancy complications	53	530	49	507	...	...	...	...
645	645	Late pregnancy and failed induction	Female	pregnancy complications	203	2030	194	1923	1253	12474	1235	12291
646	646	Other complications of pregnancy NEC	Female	pregnancy complications	297	2968	285	2785	2230	20875	2192	20590
647	647	Infectious and parasitic complications affecting pregnancy	Female	pregnancy complications	109	1090	101	1024	68	680	66	670
647.1	647.1	Infections of genitourinary tract during pregnancy	Female	pregnancy complications	110	1095	106	1038	3	30	3	30
647.3	647.3	Major puerperal infection	Female	pregnancy complications	<50	<500	<50	<500	...	...	...	...
649	649	Other conditions or status of the mother complicating pregnancy, childbirth, or the puerperium	Female	pregnancy complications	631	4770	598	4486	113	1130	111	1116
649.1	649.1	Diabetes or abnormal glucose tolerance complicating pregnancy	Female	pregnancy complications	182	1820	167	1709	7	70	7	69
650	650	Normal delivery	Female	pregnancy complications	539	4838	508	4536	1925	19003	1894	18752
651	651	Multiple gestation	Female	pregnancy complications	76	760	73	705	346	3460	338	3403
652	652	Malposition and malpresentation of fetus or obstruction	Female	pregnancy complications	335	3346	316	3134	1718	16535	1685	16315
653	653	Problems associated with amniotic cavity and membranes	Female	pregnancy complications	294	2935	273	2763	1401	13662	1379	13481
654	654	Other and unspecified complications of birth; puerperium affecting management of mother	Female	pregnancy complications	327	3270	294	3012	74	740	72	726
654.1	654.1	Abnormality of organs and soft tissues of pelvis complicating pregnancy, childbirth, or the puerperium	Female	pregnancy complications	269	2690	246	2513	...	...	...	...
654.2	654.2	Rhesus isoimmunization in pregnancy	Female	pregnancy complications	115	1150	107	1078	1	10	1	10
655	655	Known or suspected fetal abnormality affecting management of mother	Female	pregnancy complications	861	6135	799	5711	4309	29472	4240	29070
655.1	655.1	Abnormality in fetal heart rate or rhythm	Female	pregnancy complications	258	2580	243	2421	...	...	...	...
656	656	Other perinatal conditions of fetus or newborn	Both	pregnancy complications	149	1490	132	1325	110	1090	109	1076
656.1	656.1	Isoimmunization of fetus or newborn	Both	pregnancy complications	<50	<500	<50	<500	...	...	...	...
656.2	656.2	Respiratory conditions of fetus and newborn	Both	pregnancy complications	51	510	41	429	2	20	2	20
656.22	656.22	Interstitial emphysema and related conditions of newborn	Both	pregnancy complications	<50	<500	<50	<500	...	...	...	...
656.26	656.26	Transitory tachypnea or apnea of newborn	Both	pregnancy complications	<50	<500	<50	<500	2	20	2	20
656.3	656.3	Endocrine and metabolic disturbances of fetus and newborn	Both	pregnancy complications	<50	<500	<50	<500	...	...	...	...
656.4	656.4	Hemorrhage of fetus or newborn	Both	pregnancy complications	<50	<500	<50	<500	...	...	...	...
656.5	656.5	Hematological disorders of newborn	Both	pregnancy complications	...	...	...	...	...	...	...	...
656.6	656.6	Perinatal disorders of digestive system	Both	pregnancy complications	<50	<500	<50	<500	...	...	...	...
656.7	656.7	Conditions involving the integument and temperature regulation of fetus and newborn	Both	pregnancy complications	<50	<500	<50	<500	3	30	3	29
656.8	656.8	Perinatal jaundice	Both	pregnancy complications	<50	<500	<50	<500	...	...	...	...
656.9	656.9	Neonatal bradycardia or tachycardia	Both	pregnancy complications	<50	<500	<50	<500	...	...	...	...
657	657	Infections specific to the perinatal period	Both	pregnancy complications	<50	<500	<50	<500	4	30	4	29
658	658	Maternal complication of pregnancy affecting fetus or newborn	Female	pregnancy complications	121	1210	109	1129	4	40	4	40
661	661	Fetal distress and abnormal forces of labor	Female	pregnancy complications	359	3399	342	3203	2267	18423	2236	18191
663	663	Umbilical cord complications during labor and delivery	Female	pregnancy complications	268	2664	260	2513	533	5319	528	5246
665	665	Obstetrical/birth trauma	Female	pregnancy complications	545	4596	515	4301	5314	29494	5225	29094
668	668	Complications of the administration of anesthetic or other sedation in labor and delivery	Female	pregnancy complications	<50	<500	<50	<500	45	450	43	443
669	669	Complications of labor and delivery NEC	Female	pregnancy complications	419	3688	398	3466	2554	21200	2509	20934
671	671	Venous/cerebrovascular complications embolism in pregnancy and the puerperium	Female	pregnancy complications	<50	<500	<50	<500	164	1630	161	1607
674	674	Other complications of the puerperium NEC	Female	pregnancy complications	120	1200	110	1124	262	2609	259	2574
676	676	Other disorders of the breast associated with childbirth and disorders of lactation	Female	pregnancy complications	75	750	71	714	63	624	63	614
679	679	Complications of in utero procedures	Female	dermatologic	...	...	...	...	53	530	51	523
681	681	Superficial cellulitis and abscess	Both	dermatologic	3226	25620	2581	21989	7421	74210	7084	71491
681.1	681.1	Cellulitis and abscess of fingers/toes	Both	dermatologic	502	5008	402	4280	566	5660	544	5483
681.2	681.2	Cellulitis and abscess of face/neck	Both	dermatologic	490	4878	384	4184	522	5220	503	5039
681.3	681.3	Cellulitis and abscess of arm/hand	Both	dermatologic	425	4233	326	3649	5514	55140	5261	53054
681.5	681.5	Cellulitis and abscess of leg, except foot	Both	dermatologic	719	7170	586	6089	5521	55210	5269	53125
681.6	681.6	Cellulitis and abscess of foot, toe	Both	dermatologic	275	2741	233	2315	5477	54770	5226	52697
681.7	681.7	Cellulitis and abscess of trunk	Both	dermatologic	737	7337	608	6291	600	6000	562	5784
686	686	Other local infections of skin and subcutaneous tissue	Both	dermatologic	772	7704	618	6600	1348	13480	1235	12971
686.1	686.1	Carbuncle and furuncle	Both	dermatologic	332	3302	283	2912	87	870	84	846
686.2	686.2	Impetigo	Both	dermatologic	117	1151	95	996	...	...	...	...
686.3	686.3	Pilonidal cyst	Both	dermatologic	81	810	69	744	8	80	8	77
686.4	686.4	Pyogenic granuloma	Both	dermatologic	72	720	56	620	3	30	2	27
686.5	686.5	Pyoderma	Both	dermatologic	<50	<500	<50	<500	1	10	1	10
687	687	Symptoms affecting skin	Both	dermatologic	1923	18267	1445	15796	604	6040	567	5781
687.1	687.1	Rash and other nonspecific skin eruption	Both	dermatologic	3507	23571	2790	20393	20	200	17	194
687.2	687.2	Localized superficial swelling, mass, or lump	Both	dermatologic	1489	14692	1138	12747	284	2840	271	2714
687.3	687.3	Changes in skin texture	Both	dermatologic	108	1080	85	929	108	1080	94	1035
687.4	687.4	Disturbance of skin sensation	Both	dermatologic	3091	23515	2629	20343	18	180	17	170
689	689	Disorder of skin and subcutaneous tissue NOS	Both	dermatologic	4922	25501	2855	23067	5765	57650	4652	55541
690	690	Erythematosquamous dermatosis	Both	dermatologic	671	6685	438	5625	72	720	62	699
690.1	690.1	Seborrheic dermatitis	Both	dermatologic	662	6591	432	5540	53	530	43	516
691	691	Congenital anomalies of skin	Both	dermatologic	252	2510	195	2222	120	1200	105	1163
691.1	691.1	Ichthyosis congenita	Both	dermatologic	<50	<500	<50	<500	10	100	9	95
691.3	691.3	Congenital pigmentary anomalies of skin	Both	dermatologic	<50	<500	<50	<500	22	220	21	214
694	694	Dyschromia and Vitiligo	Both	dermatologic	733	7285	467	6257	987	9864	761	9530
694.1	694.1	Vitiligo	Both	dermatologic	55	537	39	464	60	600	58	580
694.2	694.2	Other dyschromia	Both	dermatologic	646	6423	404	5532	783	7830	569	7568
694.3	694.3	Vascular disorders of skin	Both	dermatologic	<50	<500	<50	<500	117	1164	109	1121
695	695	Erythematous conditions	Both	dermatologic	2176	19590	1653	16895	2416	24160	2259	23277
695.1	695.1	Toxic erythema	Both	dermatologic	<50	<500	<50	<500	109	1090	105	1063
695.2	695.2	Bullous dermatoses	Both	dermatologic	<50	<500	<50	<500	141	1410	131	1348
695.21	695.21	Dermatitis herpetiformis	Both	dermatologic	<50	<500	<50	<500	57	570	52	540
695.22	695.22	Pemphigus and pemphigoid	Both	dermatologic	<50	<500	<50	<500	75	750	70	723
695.3	695.3	Rosacea	Both	dermatologic	973	9708	678	8392	310	3100	276	2975
695.4	695.4	Lupus (localized and systemic)	Both	dermatologic	385	3840	324	3396	418	4180	399	4053
695.41	695.41	Cutaneous lupus erythematosus	Both	dermatologic	73	730	63	660	130	1300	125	1270
695.42	695.42	Systemic lupus erythematosus	Both	dermatologic	371	3699	314	3276	342	3420	325	3312
695.7	695.7	Prurigo and Lichen	Both	dermatologic	283	2825	215	2399	777	7770	731	7469
695.8	695.8	Other specified erythematous conditions	Both	dermatologic	392	3916	298	3379	242	2420	225	2335
695.81	695.81	Erythema nodosum	Both	dermatologic	<50	<500	<50	<500	76	760	72	740
695.9	695.9	Unspecified erythematous condition	Both	dermatologic	317	3160	249	2717	468	4680	437	4500
696	696	Psoriasis and related disorders	Both	dermatologic	599	5979	490	5134	2290	22900	2161	22052
696.2	696.2	Parapsoriasis	Both	dermatologic	<50	<500	<50	<500	18	180	17	172
696.3	696.3	Pityriasis	Both	dermatologic	<50	<500	<50	<500	47	470	44	452
696.4	696.4	Psoriasis	Both	dermatologic	558	5563	453	4741	2234	22340	2108	21513
696.41	696.41	Psoriasis vulgaris	Both	dermatologic	487	4851	390	4160	1681	16810	1574	16180
696.42	696.42	Psoriatic arthropathy	Both	dermatologic	162	1610	139	1398	708	7080	680	6836
697	697	Sarcoidosis	Both	dermatologic	200	2000	171	1719	549	5480	516	5307
698	698	Pruritus and related conditions	Both	dermatologic	1083	10755	884	9263	783	7830	747	7565
700	700	Corns and callosities	Both	dermatologic	489	4876	362	4116	293	2930	271	2819
701	701	Other hypertrophic and atrophic conditions of skin	Both	dermatologic	3381	25494	2463	22129	4782	47820	3889	46229
701.1	701.1	Keratoderma, acquired	Both	dermatologic	189	1881	121	1590	86	860	75	824
701.2	701.2	Scar conditions and fibrosis of skin	Both	dermatologic	1114	11124	673	9718	2350	23500	1745	22710
701.3	701.3	Circumscribed scleroderma	Both	dermatologic	252	2519	194	2189	59	590	56	565
701.4	701.4	Keloid scar	Both	dermatologic	257	2556	167	2332	216	2160	181	2101
701.5	701.5	Abnormal granulation tissue	Both	dermatologic	232	2299	179	1990	454	4540	402	4379
701.6	701.6	Acquired acanthosis nigricans	Both	dermatologic	<50	<500	<50	<500	102	1020	80	976
702	702	Degenerative skin conditions and other dermatoses	Both	dermatologic	4029	20696	2351	18340	5492	54920	4067	52943
702.1	702.1	Actinic keratosis	Both	dermatologic	2483	18119	1193	15716	2581	25810	1717	24849
702.2	702.2	Seborrheic keratosis	Both	dermatologic	3023	20930	1764	18331	3075	30750	2390	29668
702.4	702.4	Degenerative skin disorders	Both	dermatologic	<50	<500	<50	<500	5	50	5	49
703	703	Diseases of nail, NOS	Both	dermatologic	518	5164	347	4333	355	3546	324	3392
703.1	703.1	Ingrowing nail	Both	dermatologic	407	4057	336	3484	38	380	36	368
704	704	Diseases of hair and hair follicles	Both	dermatologic	1477	14674	1130	12903	5287	52864	5037	51128
704.1	704.1	Alopecia	Both	dermatologic	665	6581	546	5832	127	1270	115	1244
704.11	704.11	Alopecia Areata	Both	dermatologic	<50	<500	<50	<500	13	130	11	127
704.12	704.12	Telogen effluvium	Both	dermatologic	<50	<500	<50	<500	...	...	...	...
704.2	704.2	Hirsutism	Both	dermatologic	148	1473	135	1349	2	20	2	17
704.8	704.8	Other specified diseases of hair and hair follicles	Both	dermatologic	749	7454	541	6498	76	760	62	743
705	705	Disorders of sweat glands	Both	dermatologic	231	2304	209	2092	229	2289	224	2223
705.1	705.1	Dyshidrosis	Both	dermatologic	75	747	64	669	11	110	11	107
705.3	705.3	Hidradenitis	Both	dermatologic	137	1355	127	1233	187	1869	183	1813
705.8	705.8	Hyperhidrosis	Both	dermatologic	415	4140	337	3623	4	40	4	37
706	706	Diseases of sebaceous glands	Both	dermatologic	2769	24962	2097	21628	8876	88734	8423	85727
706.1	706.1	Acne	Both	dermatologic	890	8472	774	7782	78	780	73	752
706.2	706.2	Sebaceous cyst	Both	dermatologic	1566	15443	1149	13281	8804	88014	8356	85035
706.3	706.3	Seborrhea	Both	dermatologic	<50	<500	<50	<500	...	...	...	...
706.8	706.8	Other specified diseases of sebaceous glands	Both	dermatologic	655	6472	386	5309	2	20	2	18
707	707	Chronic ulcer of skin	Both	dermatologic	929	9243	729	7676	1990	19900	1880	19007
707.1	707.1	Decubitus ulcer	Both	dermatologic	388	3871	308	3183	913	9130	870	8707
707.2	707.2	Chronic ulcer of leg or foot	Both	dermatologic	396	3934	310	3264	5	50	5	47
707.3	707.3	Chronic ulcer of unspecified site	Both	dermatologic	298	2980	237	2515	3	30	3	28
709	709	Diffuse diseases of connective tissue	Both	dermatologic	568	5660	485	4952	3451	34510	3302	33257
709.2	709.2	Sicca syndrome	Both	dermatologic	220	2195	184	1915	504	5040	481	4870
709.3	709.3	Systemic sclerosis	Both	dermatologic	143	1430	119	1262	174	1740	165	1679
709.4	709.4	Polymyositis	Both	dermatologic	<50	<500	<50	<500	40	400	40	381
709.5	709.5	Dermatomyositis	Both	dermatologic	<50	<500	<50	<500	47	470	41	455
709.6	709.6	Other specified diffuse diseases of connective tissue	Both	dermatologic	<50	<500	<50	<500	65	650	61	627
709.7	709.7	Unspecified diffuse connective tissue disease	Both	dermatologic	262	2596	227	2288	2721	27210	2610	26212
710	710	Osteomyelitis, periostitis, and other infections involving bone	Both	musculoskeletal	662	6611	559	5552	613	6130	587	5909
710.1	710.1	Osteomyelitis	Both	musculoskeletal	633	6320	535	5317	566	5660	541	5461
710.11	710.11	Acute osteomyelitis	Both	musculoskeletal	238	2380	199	2003	27	270	27	265
710.12	710.12	Chronic osteomyelitis	Both	musculoskeletal	204	2031	172	1720	196	1960	187	1892
710.19	710.19	Unspecified osteomyelitis	Both	musculoskeletal	562	5610	478	4733	402	4020	383	3877
710.2	710.2	Periostitis	Both	musculoskeletal	<50	<500	<50	<500	...	...	...	...
710.3	710.3	Osteopathy resulting from poliomyelitis	Both	musculoskeletal	<50	<500	<50	<500	13	130	13	125
711	711	Arthropathy associated with infections	Both	musculoskeletal	248	2473	212	2080	429	4290	417	4154
711.1	711.1	Pyogenic arthritis	Both	musculoskeletal	148	1460	124	1224	330	3300	319	3192
711.2	711.2	Reiter's disease	Both	musculoskeletal	<50	<500	<50	<500	46	460	45	448
711.3	711.3	Behcet's syndrome	Both	musculoskeletal	<50	<500	<50	<500	25	250	25	242
712	712	Infective connective tissue disorders	Both	musculoskeletal	91	903	76	769	82	820	77	780
713	713	Arthropathy associated with other disorders classified elsewhere	Both	musculoskeletal	135	1350	111	1155	151	1510	144	1460
713.5	713.5	Arthropathy associated with neurological disorders	Both	musculoskeletal	76	760	58	641	68	680	66	657
714	714	Rheumatoid arthritis and other inflammatory polyarthropathies	Both	musculoskeletal	1068	10604	888	8945	4858	48575	4579	46790
714.1	714.1	Rheumatoid arthritis	Both	musculoskeletal	864	8611	723	7209	4394	43935	4136	42327
714.2	714.2	Juvenile rheumatoid arthritis	Both	musculoskeletal	<50	<500	<50	<500	39	390	33	380
715	715	Other inflammatory spondylopathies	Both	musculoskeletal	443	4421	382	3759	1670	16700	1595	16085
715.1	715.1	Sacroiliitis NEC	Both	musculoskeletal	161	1601	141	1387	113	1130	107	1083
715.2	715.2	Ankylosing spondylitis	Both	musculoskeletal	100	1000	91	861	619	6190	594	5981
715.3	715.3	Spinal enthesopathy	Both	musculoskeletal	<50	<500	<50	<500	22	220	20	208
716	716	Other arthropathies	Both	musculoskeletal	4694	22867	3861	19439	37608	265965	35827	256715
716.1	716.1	Unspecified polyarthropathy or polyarthritis	Both	musculoskeletal	189	1888	157	1558	3517	35170	3348	33723
716.2	716.2	Unspecified monoarthritis	Both	musculoskeletal	314	3120	251	2551	15561	155610	14892	149518
716.3	716.3	Kaschin-Beck disease	Both	musculoskeletal	<50	<500	<50	<500	...	...	...	...
716.8	716.8	Palindromic rheumatism	Both	musculoskeletal	<50	<500	<50	<500	43	430	41	416
716.9	716.9	Arthropathy NOS	Both	musculoskeletal	4524	22669	3720	19248	35982	254727	34277	245883
717	717	Polymyalgia Rheumatica	Both	musculoskeletal	122	1204	91	907	1152	11520	1095	10893
720	720	Spinal stenosis	Both	musculoskeletal	2399	19696	1978	16435	3715	37150	3545	35591
720.1	720.1	Spinal stenosis of lumbar region	Both	musculoskeletal	1548	14271	1253	11630	...	...	...	...
721	721	Spondylosis and allied disorders	Both	musculoskeletal	3096	22029	2568	18587	7872	78720	7557	75583
721.1	721.1	Spondylosis without myelopathy	Both	musculoskeletal	2832	21530	2336	18121	5042	50420	4831	48400
721.2	721.2	Spondylosis with myelopathy	Both	musculoskeletal	525	5246	460	4342	189	1890	185	1820
721.8	721.8	Other allied disorders of spine	Both	musculoskeletal	222	2220	191	1868	351	3510	341	3366
722	722	Intervertebral disc disorders	Both	musculoskeletal	3951	24010	3331	20497	9170	91700	8806	88552
722.1	722.1	Displacement of intervertebral disc	Both	musculoskeletal	2109	20476	1811	17365	508	5080	495	4903
722.3	722.3	Schmorl's nodes	Both	musculoskeletal	109	1090	92	940	33	330	33	318
722.6	722.6	Degeneration of intervertebral disc	Both	musculoskeletal	2578	21752	2149	18345	2826	28260	2710	27239
722.7	722.7	Intervertebral disc disorder with myelopathy	Both	musculoskeletal	356	3546	311	2957	...	...	...	...
722.8	722.8	Postlaminectomy syndrome	Both	musculoskeletal	271	2707	230	2261	67	670	66	651
722.9	722.9	Other and unspecified disc disorder	Both	musculoskeletal	506	5051	430	4290	4398	43980	4233	42506
723	723	Other disorders of cervical region	Both	musculoskeletal	489	4883	421	4185	521	5210	510	5006
723.1	723.1	Torticollis	Both	musculoskeletal	101	1010	83	876	107	1070	105	1024
724	724	Other and unspecified disorders of back	Both	musculoskeletal	2463	21769	2112	18552	2076	20760	2006	20014
724.1	724.1	Disorders of sacrum	Both	musculoskeletal	1250	12289	1056	10585	404	4040	384	3896
724.2	724.2	Disorders of coccyx	Both	musculoskeletal	596	5911	502	5132	407	4070	387	3925
724.8	724.8	Other symptoms referable to back	Both	musculoskeletal	433	4324	389	3648	63	630	63	600
724.9	724.9	Other unspecified back disorders	Both	musculoskeletal	1137	11318	980	9469	1616	16160	1566	15586
726	726	Peripheral enthesopathies and allied syndromes	Both	musculoskeletal	5510	22783	4642	19546	14821	148210	14244	142962
726.1	726.1	Enthesopathy	Both	musculoskeletal	3508	22767	2962	19530	9557	95570	9175	92036
726.2	726.2	Synoviopathy	Both	musculoskeletal	460	4596	391	3847	330	3300	313	3216
726.3	726.3	Bursitis	Both	musculoskeletal	718	7081	581	5990	856	8560	822	8253
726.4	726.4	Calcaneal spur; Exostosis NOS	Both	musculoskeletal	234	2331	204	2005	37	370	36	357
727	727	Other disorders of synovium, tendon, and bursa	Both	musculoskeletal	3359	22495	2789	19267	7593	75930	7297	73361
727.1	727.1	Synovitis and tenosynovitis	Both	musculoskeletal	1470	14554	1241	12566	2738	27380	2609	26445
727.2	727.2	Bursitis disorders	Both	musculoskeletal	183	1830	144	1507	106	1060	105	1017
727.4	727.4	Ganglion and cyst of synovium, tendon, and bursa	Both	musculoskeletal	754	7514	611	6435	3175	31750	3066	30708
727.5	727.5	Rupture of synovium	Both	musculoskeletal	269	2671	221	2290	587	5870	567	5650
727.6	727.6	Rupture of tendon, nontraumatic	Both	musculoskeletal	942	9405	771	7784	352	3520	330	3376
727.7	727.7	Contracture of tendon (sheath)	Both	musculoskeletal	115	1150	96	1021	142	1420	136	1373
727.8	727.8	Plica syndrome	Both	musculoskeletal	88	879	83	806	...	...	...	...
728	728	Disorders of muscle, ligament, and fascia	Both	musculoskeletal	373	3730	301	3085	3697	36970	3494	35324
728.1	728.1	Muscular calcification and ossification	Both	musculoskeletal	60	590	53	492	...	...	...	...
728.2	728.2	Laxity of ligament or hypermobility syndrome	Both	musculoskeletal	159	1584	122	1326	5	50	5	48
728.7	728.7	Fasciitis	Both	musculoskeletal	1429	14268	1170	12207	3482	34820	3291	33250
728.71	728.71	Contracture of palmar fascia [Dupuytren's disease]	Both	musculoskeletal	210	2100	167	1681	3482	34820	3291	33249
729	729	Other disorders of soft tissues	Both	musculoskeletal	923	9227	730	7809	6051	60510	5807	58297
729.1	729.1	Rheumatism, unspecified and fibrositis	Both	musculoskeletal	<50	<500	<50	<500	1004	10040	968	9738
729.3	729.3	Panniculitis	Both	musculoskeletal	71	710	59	629	10	100	10	97
729.7	729.7	Nontraumatic compartment syndrome	Both	musculoskeletal	<50	<500	<50	<500	...	...	...	...
731	731	Osteitis deformans and osteopathies associated with other disorders classified elsewhere	Both	musculoskeletal	97	966	69	793	277	2770	262	2678
731.1	731.1	Osteitis deformans [Paget's disease of bone]	Both	musculoskeletal	<50	<500	<50	<500	262	2620	248	2528
732	732	Osteochondropathies	Both	musculoskeletal	226	2239	212	2058	472	4720	461	4578
732.1	732.1	Juvenile osteochondrosis	Both	musculoskeletal	117	1158	109	1053	207	2070	200	2007
732.7	732.7	Osteochondritis dissecans	Both	musculoskeletal	60	600	55	556	59	590	59	575
733	733	Other disorders of bone and cartilage	Both	musculoskeletal	1629	14029	1305	12038	1792	17920	1703	17282
733.2	733.2	Cyst of bone	Both	musculoskeletal	112	1111	97	977	319	3190	303	3076
733.4	733.4	Aseptic necrosis of bone	Both	musculoskeletal	306	3054	254	2640	19	190	17	182
733.6	733.6	Costochondritis	Both	musculoskeletal	195	1950	166	1742	2	20	2	20
733.8	733.8	Malunion and nonunion of fracture	Both	musculoskeletal	400	3992	366	3479	38	380	36	367
733.9	733.9	Chondromalacia	Both	musculoskeletal	70	700	66	644	6	60	6	60
735	735	Acquired foot deformities	Both	musculoskeletal	1543	15259	1280	12979	9764	97640	9327	94139
735.1	735.1	Flat foot	Both	musculoskeletal	277	2752	224	2340	190	1900	182	1828
735.2	735.2	Acquired toe deformities	Both	musculoskeletal	577	5748	461	4802	5091	50910	4853	48997
735.21	735.21	Hammer toe (acquired)	Both	musculoskeletal	337	3360	272	2784	1914	19140	1824	18392
735.22	735.22	Claw toe (acquired)	Both	musculoskeletal	<50	<500	<50	<500	5	50	5	48
735.23	735.23	Hallux rigidus	Both	musculoskeletal	210	2091	166	1744	1548	15480	1479	14907
735.3	735.3	Hallux valgus (Bunion)	Both	musculoskeletal	476	4744	389	4058	6639	66390	6351	64082
736	736	Other acquired deformities of limbs	Both	musculoskeletal	474	4732	397	4138	1644	16440	1576	15800
736.1	736.1	Acquired deformities of forearm	Both	musculoskeletal	50	489	45	424	3	30	3	28
736.2	736.2	Acquired deformities of finger	Both	musculoskeletal	103	1030	83	896	248	2480	237	2385
736.3	736.3	Acquired deformities of hip	Both	musculoskeletal	<50	<500	<50	<500	...	...	...	...
736.4	736.4	Genu valgum or varum (acquired)	Both	musculoskeletal	59	590	52	518	...	...	...	...
736.5	736.5	Acquired deformities of knee	Both	musculoskeletal	<50	<500	<50	<500	...	...	...	...
736.6	736.6	Unequal leg length (acquired)	Both	musculoskeletal	143	1424	116	1229	...	...	...	...
737	737	Curvature of spine	Both	musculoskeletal	796	7899	701	6777	1135	11350	1075	10920
737.1	737.1	Kyphosis (acquired)	Both	musculoskeletal	229	2290	206	1933	5	50	4	48
737.2	737.2	Lordosis (acquired)	Both	musculoskeletal	<50	<500	<50	<500	45	450	45	435
737.3	737.3	Kyphoscoliosis and scoliosis	Both	musculoskeletal	636	6302	559	5372	1064	10640	1006	10237
738	738	Other acquired musculoskeletal deformity	Both	musculoskeletal	1305	13004	1035	11103	1921	19210	1839	18449
738.4	738.4	Acquired spondylolisthesis	Both	musculoskeletal	576	5747	493	4712	1520	15200	1454	14574
739	739	Contracture of joint	Both	musculoskeletal	274	2731	238	2384	489	4890	472	4723
740	740	Osteoarthrosis	Both	musculoskeletal	6053	23703	4980	20299	27860	232406	26534	223434
740.1	740.1	Osteoarthritis; localized	Both	musculoskeletal	3012	20262	2472	17025	17461	169819	16664	162727
740.11	740.11	Osteoarthrosis, localized, primary	Both	musculoskeletal	1983	17373	1616	14406	8997	89952	8596	86116
740.12	740.12	Osteoarthrosis, localized, secondary	Both	musculoskeletal	133	1323	118	1152	348	3480	331	3380
740.2	740.2	Osteoarthrosis, generalized	Both	musculoskeletal	853	8031	644	6498	599	5990	555	5709
740.3	740.3	Osteoarthrosis involving more than one site, but not specified as generalized	Both	musculoskeletal	122	1210	100	1001	...	...	...	...
740.9	740.9	Osteoarthrosis NOS	Both	musculoskeletal	5252	22975	4306	19597	12302	123014	11649	117975
741	741	Symptoms and disorders of the joints	Both	musculoskeletal	3678	26204	3071	22387	3624	36240	3474	34950
741.1	741.1	Ankylosis of joint	Both	musculoskeletal	156	1558	135	1350	102	1020	99	988
741.2	741.2	Stiffness of joint	Both	musculoskeletal	504	5026	425	4299	614	6140	586	5927
741.3	741.3	Difficulty in walking	Both	musculoskeletal	730	7244	561	5896	155	1550	146	1483
741.4	741.4	Joint effusions	Both	musculoskeletal	1216	12099	1010	10366	1420	14200	1353	13664
741.5	741.5	Hemarthrosis	Both	musculoskeletal	55	550	47	471	111	1110	106	1066
741.6	741.6	Villonodular synovitis	Both	musculoskeletal	<50	<500	<50	<500	54	540	54	526
742	742	Derangement of joint, non-traumatic	Both	musculoskeletal	1303	12204	1167	10817	2906	29060	2807	28237
742.1	742.1	Loose body in joint	Both	musculoskeletal	95	934	85	845	332	3320	321	3222
742.2	742.2	Pathological, developmental or recurrent dislocation	Both	musculoskeletal	186	1817	172	1650	96	960	96	944
742.8	742.8	Articular cartilage disorder	Both	musculoskeletal	110	1069	105	968	499	4990	478	4829
742.9	742.9	Other derangement of joint	Both	musculoskeletal	1101	10498	985	9367	1995	19950	1927	19408
743	743	Osteoporosis, osteopenia and pathological fracture	Both	musculoskeletal	5897	24672	4788	21280	7628	76256	6991	73180
743.1	743.1	Osteoporosis	Both	musculoskeletal	1593	10643	1235	8908	6434	64335	5854	61671
743.11	743.11	Osteoporosis NOS	Both	musculoskeletal	1248	9044	954	7551	5577	55767	5259	53498
743.12	743.12	Senile osteoporosis	Both	musculoskeletal	783	6734	606	5591	45	450	41	435
743.13	743.13	Other specified osteoporosis	Both	musculoskeletal	116	1160	94	986	530	5299	496	5055
743.2	743.2	Pathologic fracture	Both	musculoskeletal	443	4411	361	3663	523	5230	494	5040
743.21	743.21	Pathologic fracture of vertebrae	Both	musculoskeletal	169	1680	139	1385	...	...	...	...
743.22	743.22	Pathologic fracture of femur	Both	musculoskeletal	57	561	44	485	2	20	2	20
743.4	743.4	Stress fracture	Both	musculoskeletal	147	1458	122	1289	28	280	26	272
743.9	743.9	Osteopenia or other disorder of bone and cartilage	Both	musculoskeletal	5109	24535	4126	21150	819	8190	777	7924
745	745	Pain in joint	Both	musculoskeletal	10780	19904	9251	16935	7994	79930	7698	77172
747	747	Cardiac and circulatory congenital anomalies	Both	congenital anomalies	1431	14023	1193	11595	2822	28217	2693	26991
747.1	747.1	Cardiac congenital anomalies	Both	congenital anomalies	1174	11472	980	9399	2645	26447	2521	25279
747.11	747.11	Cardiac shunt/ heart septal defect	Both	congenital anomalies	340	3390	299	2903	587	5870	565	5661
747.12	747.12	Valvular heart disease/ heart chambers	Both	congenital anomalies	448	4459	376	3587	236	2360	229	2287
747.13	747.13	Congenital anomalies of great vessels	Both	congenital anomalies	549	5250	434	4135	1823	18227	1727	17327
747.2	747.2	Congenital anomalies of peripheral vascular system	Both	congenital anomalies	278	2771	233	2405	167	1670	163	1614
748	748	Anomalies of respiratory system, congenital	Both	congenital anomalies	72	710	64	602	51	510	50	486
749	749	Congenital anomalies of face and neck	Both	congenital anomalies	293	2920	259	2636	324	3240	305	3129
749.1	749.1	Cleft palate	Both	congenital anomalies	54	511	50	473	30	300	29	294
749.2	749.2	Congenital anomalies of skull and face bones	Both	congenital anomalies	64	633	59	581	24	240	15	232
750	750	Digestive congenital anomalies	Both	congenital anomalies	521	5210	455	4449	704	7040	664	6777
750.1	750.1	Upper gastrointestinal congenital anomalies	Both	congenital anomalies	208	2080	183	1756	336	3360	312	3217
750.11	750.11	Esophageal atresia/tracheoesophageal fistula	Both	congenital anomalies	<50	<500	<50	<500	44	440	42	431
750.13	750.13	Congenital anomalies of mouth/tongue	Both	congenital anomalies	<50	<500	<50	<500	193	1930	180	1841
750.14	750.14	Congenital anomalies of esophagus	Both	congenital anomalies	<50	<500	<50	<500	42	420	40	400
750.15	750.15	Congenital anomalies of stomach	Both	congenital anomalies	84	840	75	683	42	420	37	403
750.2	750.2	Lower gastrointestinal congenital anomalies	Both	congenital anomalies	311	3100	272	2711	364	3640	348	3522
750.21	750.21	Congenital anomalies of intestine	Both	congenital anomalies	181	1802	159	1570	229	2290	226	2221
750.22	750.22	Congenital anomaly of gallbladder, bile ducts, liver, pancreas	Both	congenital anomalies	132	1310	114	1145	118	1180	105	1139
750.5	750.5	Congenital hypertrophic pyloric stenosis	Both	congenital anomalies	...	...	...	...	...	...	...	...
751	751	Genitourinary congenital anomalies	Both	congenital anomalies	1070	10653	929	9187	1590	15900	1508	15379
751.1	751.1	Congenital anomalies of genital organs	Both	congenital anomalies	362	3599	335	3193	731	7310	710	7092
751.11	751.11	Congenital anomalies of female genital organs	Female	congenital anomalies	263	2626	245	2374	457	4570	445	4467
751.12	751.12	Congenital anomalies of male genital organs	Male	congenital anomalies	82	810	74	688	228	2280	222	2203
751.2	751.2	Congenital anomalies of urinary system	Both	congenital anomalies	664	6624	554	5620	850	8500	791	8205
751.21	751.21	Cystic kidney disease	Both	congenital anomalies	446	4432	361	3730	426	4260	385	4107
751.22	751.22	Other specified congenital anomalies of kidney	Both	congenital anomalies	152	1515	131	1295	339	3390	325	3269
751.3	751.3	Obstructive genitourinary defect	Both	congenital anomalies	84	838	78	752	23	230	21	221
752	752	Nervous system congenital anomalies	Both	congenital anomalies	276	2760	237	2415	336	3360	328	3264
752.1	752.1	Neural tube defects	Both	congenital anomalies	139	1390	125	1233	257	2570	252	2493
752.11	752.11	Spina bifida	Both	congenital anomalies	99	990	88	889	211	2110	206	2049
752.2	752.2	Other specified congenital anomalies of nervous system	Both	congenital anomalies	145	1441	121	1246	80	800	78	782
753	753	Congenital anomalies of the eye	Both	congenital anomalies	95	950	75	795	131	1310	128	1276
753.1	753.1	Congenital cataract and lens anomalies	Both	congenital anomalies	<50	<500	<50	<500	76	760	74	739
753.2	753.2	Congenital anomalies of posterior segment of eye	Both	congenital anomalies	<50	<500	<50	<500	16	160	15	154
754	754	Congenital musculoskeletal deformities of spine	Both	congenital anomalies	579	5773	493	4826	110	1100	105	1062
754.1	754.1	Lumbosacral spondylolysis, congenital	Both	congenital anomalies	110	1100	92	911	...	...	...	...
754.2	754.2	Spondylolisthesis, congenital	Both	congenital anomalies	285	2828	244	2332	3	30	3	30
755	755	Congenital anomalies of limbs	Both	congenital anomalies	455	4519	418	4050	449	4490	417	4339
755.1	755.1	Congenital deformities of feet	Both	congenital anomalies	191	1905	171	1690	210	2100	196	2029
755.3	755.3	Congenital anomaly of fingers/toes	Both	congenital anomalies	<50	<500	<50	<500	28	280	19	269
755.4	755.4	Congenital anomalies of upper limb, including shoulder girdle	Both	congenital anomalies	<50	<500	<50	<500	46	460	41	440
755.6	755.6	Other congenital anomalies of lower limb, including pelvic girdle	Both	congenital anomalies	219	2175	209	1988	162	1620	158	1570
755.61	755.61	Congenital hip dysplasia and deformity	Both	congenital anomalies	141	1410	139	1311	107	1070	105	1042
756	756	Other congenital musculoskeletal anomalies	Both	congenital anomalies	409	4080	363	3635	593	5930	565	5729
756.1	756.1	Congenital anomalies of abdominal wall; diaphram	Both	congenital anomalies	<50	<500	<50	<500	21	210	21	201
756.2	756.2	Pectus and other congenital anomalies of ribs/sternum	Both	congenital anomalies	<50	<500	<50	<500	24	240	23	231
756.21	756.21	Pectus excavatum	Both	congenital anomalies	<50	<500	<50	<500	14	140	14	133
756.22	756.22	Pectus carinatum	Both	congenital anomalies	<50	<500	<50	<500	2	20	1	19
756.3	756.3	Congenital anomalies of muscle, tendon, fascia, and connective tissue	Both	congenital anomalies	75	732	70	683	81	810	75	793
756.5	756.5	Congenital osteodystrophies	Both	congenital anomalies	223	2227	192	1935	436	4360	419	4202
757	757	Congenital anomalies of the integument	Both	congenital anomalies	81	802	58	696	16	160	14	156
758	758	Chromosomal anomalies and genetic disorders	Both	congenital anomalies	88	880	83	794	189	1890	176	1831
758.1	758.1	Chromosomal anomalies	Both	congenital anomalies	59	583	56	517	100	1000	93	966
759	759	Other and unspecified congenital anomalies	Both	congenital anomalies	285	2832	250	2520	233	2330	224	2262
759.1	759.1	Anomalies of endocrine glands, congenital	Both	congenital anomalies	<50	<500	<50	<500	105	1050	102	1020
760	760	Back pain	Both	symptoms	8028	22659	6858	19327	11163	111617	10752	107663
761	761	Cervicalgia	Both	symptoms	3608	26610	3059	22693	1792	17920	1727	17341
763	763	Thoracic or lumbosacral neuritis or radiculitis, unspecified	Both	symptoms	1816	17997	1542	15088	7	70	5	67
764	764	Sciatica	Both	symptoms	1420	14178	1155	11889	2378	23780	2295	22944
765	765	Cervical radiculitis	Both	symptoms	752	7489	639	6372	12	120	12	118
766	766	Neuralgia, neuritis, and radiculitis NOS	Both	symptoms	1918	19040	1632	16238	1182	11820	1131	11391
767	767	Cervicocranial/Cervicobrachial syndrome	Both	symptoms	80	784	68	676	...	...	...	...
769	769	Nonallopathic lesions NEC	Both	symptoms	761	7571	630	6500	...	...	...	...
770	770	Myalgia and myositis unspecified	Both	symptoms	2597	20677	2207	17806	642	6420	613	6184
771	771	Musculoskeletal symptoms referable to limbs	Both	symptoms	1684	16709	1367	14124	874	8732	828	8434
771.1	771.1	Swelling of limb	Both	symptoms	3385	24965	2725	21383	47	470	43	453
771.2	771.2	Cramp of limb	Both	symptoms	320	3173	257	2617	...	...	...	...
772	772	Symptoms of the muscles	Both	symptoms	1393	13878	1140	11675	676	6760	643	6507
772.1	772.1	Muscular wasting and disuse atrophy	Both	symptoms	148	1480	126	1241	...	...	...	...
772.2	772.2	Spasm of muscle	Both	symptoms	675	6750	587	5888	...	...	...	...
772.3	772.3	Muscle weakness	Both	symptoms	869	8650	698	7222	...	...	...	...
772.4	772.4	Rhabdomyolysis	Both	symptoms	107	1058	90	914	1	10	1	9
772.6	772.6	Facial weakness	Both	symptoms	188	1878	143	1521	...	...	...	...
773	773	Pain in limb	Both	symptoms	7554	23129	6390	19792	6290	62896	6038	60670
780	780	Hypothermia/Chills	Both	symptoms	118	1176	87	979	172	1720	161	1647
781	781	Symptoms involving nervous and musculoskeletal systems	Both	symptoms	426	4247	336	3504	1880	18800	1794	18118
781.1	781.1	Loss of height	Both	symptoms	<50	<500	<50	<500	...	...	...	...
781.2	781.2	Abnormal posture	Both	symptoms	<50	<500	<50	<500	1	10	1	10
782	782	Symptoms involving skin and other integumentary tissue	Both	symptoms	...	...	...	...	...	...	...	...
782.3	782.3	Edema	Both	symptoms	3242	24998	2592	21261	...	...	...	...
782.6	782.6	Pallor and flushing	Both	symptoms	333	2956	281	2577	...	...	...	...
783	783	Fever of unknown origin	Both	symptoms	3640	27007	3035	23113	3930	39300	3736	37852
783.1	783.1	Postprocedural fever	Both	symptoms	127	1268	110	1099	...	...	...	...
785	785	Abdominal pain	Both	symptoms	9622	21069	8292	17898	40170	302301	38651	292257
788	788	Syncope and collapse	Both	symptoms	1983	19629	1612	16493	9112	91099	8732	87401
789	789	Nausea and vomiting	Both	symptoms	5375	25291	4554	21618	11612	116110	11118	111881
789.1	789.1	Persistent vomiting	Both	symptoms	246	2442	217	2108	3	30	3	29
790	790	Nonspecific findings on examination of blood	Both	symptoms	802	8010	650	6724	150	1500	137	1445
790.1	790.1	Elevated sedimentation rate	Both	symptoms	67	662	59	572	5	50	5	49
790.6	790.6	Other abnormal blood chemistry	Both	symptoms	2593	24549	2078	20829	18	180	17	172
790.8	790.8	Elevated C-reactive protein (CRP)	Both	symptoms	<50	<500	<50	<500	...	...	...	...
790.9	790.9	Abnormal arterial blood gases	Both	symptoms	90	900	78	750	...	...	...	...
791	791	Gangrene	Both	symptoms	75	750	64	616	553	5530	527	5307
792	792	Abnormal Papanicolaou smear of cervix and cervical HPV	Female	symptoms	972	8317	844	7492	98	966	92	933
792.1	792.1	Papanicolaou smear of cervix or vagina with atypical squamous cells	Female	symptoms	510	5069	454	4638	...	...	...	...
793	793	Nonspecific abnormal findings on radiological and other examination of musculoskeletal system	Both	symptoms	471	4684	384	4043	134	1340	124	1276
793.2	793.2	Nonspecific abnormal findings on radiological and other examination of other intrathoracic organs (echocardiogram, etc)	Both	symptoms	672	6717	538	5553	3	30	2	29
794	794	Abnormal results of other function studies (bladder, pancreas, placenta, spleen, etc)	Both	symptoms	223	2230	128	1872	120	1200	120	1175
795	795	Other and nonspecific abnormal cytological, histological and immunological findings	Both	symptoms	310	3097	233	2508	...	...	...	...
795.8	795.8	Abnormal tumor markers	Both	symptoms	115	1145	83	945	...	...	...	...
795.81	795.81	Elevated carcinoembryonic antigen [CEA]	Both	symptoms	<50	<500	<50	<500	...	...	...	...
795.82	795.82	Elevated cancer antigen 125 [CA 125]	Both	symptoms	92	912	64	744	...	...	...	...
796	796	Elevated prostate specific antigen [PSA]	Male	symptoms	785	5994	575	4604	...	...	...	...
797	797	Shock	Both	symptoms	274	2730	233	2252	156	1560	151	1487
797.1	797.1	Cardiogenic shock	Both	symptoms	113	1122	96	913	102	1020	100	973
798	798	Malaise and fatigue	Both	symptoms	6070	24586	4959	21199	3424	34226	3252	33044
798.1	798.1	Chronic fatigue syndrome	Both	symptoms	272	2700	212	2322	590	5900	570	5735
799	799	Debility unspecified	Both	symptoms	928	9233	702	7477	...	...	...	...
800	800	Fracture of lower limb	Both	injuries & poisonings	1078	10737	909	9207	7230	72297	6959	69659
800.1	800.1	Fracture of neck of femur	Both	injuries & poisonings	331	3284	258	2741	1813	18130	1741	17393
800.2	800.2	Fracture of unspecified part of femur	Both	injuries & poisonings	267	2668	222	2297	170	1700	163	1624
800.3	800.3	Fracture of tibia and fibula	Both	injuries & poisonings	468	4662	411	4074	2156	21560	2089	20877
800.4	800.4	Fracture of patella	Both	injuries & poisonings	179	1782	152	1540	766	7660	732	7337
801	801	Fracture of ankle and foot	Both	injuries & poisonings	1127	11180	981	9735	2333	23325	2263	22571
801.1	801.1	Fracture of foot	Both	injuries & poisonings	627	6238	557	5440	1838	18375	1778	17782
802	802	Fracture of pelvis	Both	injuries & poisonings	265	2636	220	2238	722	7220	696	6949
803	803	Fracture of upper limb	Both	injuries & poisonings	1050	10314	906	8921	8480	84788	8196	81856
803.1	803.1	Fracture of humerus	Both	injuries & poisonings	339	3390	300	2926	1685	16840	1622	16235
803.2	803.2	Fracture of radius and ulna	Both	injuries & poisonings	596	5933	517	5185	5214	52138	5048	50329
803.21	803.21	Colles' fracture	Both	injuries & poisonings	211	2095	174	1812	...	...	...	...
803.3	803.3	Fracture of clavicle or scapula	Both	injuries & poisonings	263	2618	218	2262	1518	15180	1468	14695
804	804	Fracture of hand or wrist	Both	injuries & poisonings	759	7490	663	6575	3349	33490	3235	32413
805	805	Fracture of vertebral column without mention of spinal cord injury	Both	injuries & poisonings	545	5436	458	4528	1359	13590	1313	13092
807	807	Fracture of ribs	Both	injuries & poisonings	296	2954	233	2514	778	7780	751	7492
809	809	Fracture of unspecified bones	Both	injuries & poisonings	1498	14637	1315	12621	1306	13060	1260	12601
816	816	Cerebral laceration and contusion	Both	injuries & poisonings	<50	<500	<50	<500	4	40	4	36
817	817	Concussion	Both	injuries & poisonings	299	2962	268	2644	245	2450	242	2357
818	818	Intracranial hemorrhage (injury)	Both	injuries & poisonings	139	1380	114	1149	526	5260	509	5041
818.1	818.1	Subdural hemorrhage (injury)	Both	injuries & poisonings	53	525	41	427	...	...	...	...
818.2	818.2	Subarachnoid hemorrhage (injury)	Both	injuries & poisonings	64	640	55	550	4	40	4	36
819	819	Skull and face fracture and other intercranial injury	Both	injuries & poisonings	752	7462	665	6544	2967	29665	2874	28739
823	823	Torus fracture	Both	injuries & poisonings	<50	<500	<50	<500	1676	16752	1627	16251
830	830	Dislocation	Both	injuries & poisonings	2168	20638	1875	17801	2092	20914	2021	20271
835	835	Internal derangement of knee	Both	injuries & poisonings	1359	13343	1189	11649	15259	152537	14692	147483
836	836	Traumatic arthropathy	Both	injuries & poisonings	339	3375	303	2832	527	5270	510	5078
840	840	Sprains and strains	Both	injuries & poisonings	3421	25884	2979	22122	496	4960	478	4787
840.1	840.1	Muscle/tendon sprain	Both	injuries & poisonings	323	3220	268	2627	...	...	...	...
840.2	840.2	Rotator cuff (capsule) sprain	Both	injuries & poisonings	786	7859	666	6512	...	...	...	...
840.3	840.3	Joint/ligament sprain	Both	injuries & poisonings	822	7524	747	6803	24	240	23	231
841	841	Sprains and strains of back and neck	Both	injuries & poisonings	674	6740	581	5926	13	130	13	124
842	842	Other sprains and strains	Both	injuries & poisonings	529	5280	459	4616	29	283	29	274
850	850	Hemorrhage or hematoma complicating a procedure	Both	injuries & poisonings	1214	12140	949	10170	5327	53270	5022	51319
851	851	Complications of transplants and reattached limbs	Both	injuries & poisonings	334	3319	235	2870	159	1590	138	1531
853	853	Complication of colostomy or enterostomy	Both	injuries & poisonings	224	2229	198	1893	503	5030	469	4828
854	854	Complications of cardiac/vascular device, implant, and graft	Both	injuries & poisonings	758	7566	644	6325	1830	18300	1727	17511
855	855	Complication of nervous system device, implant, and graft	Both	injuries & poisonings	246	2454	223	2149	39	390	38	376
856	856	Vascular complications of surgery and medical procedures	Both	injuries & poisonings	217	2170	178	1770	45	450	44	437
857	857	Mechanical complication of unspecified genitourinary device, implant, and graft	Both	injuries & poisonings	725	7209	665	6152	1246	12460	1187	11944
858	858	Complication of internal orthopedic device	Both	injuries & poisonings	1347	13408	1191	11458	3163	31630	3018	30395
859	859	Complication due to other implant and internal device	Both	injuries & poisonings	1318	13150	1120	11264	3268	32680	3116	31440
860	860	Bone marrow or stem cell transplant	Both	neoplasms	85	848	65	712	80	800	72	779
870	870	Open wounds of head; neck; and trunk	Both	injuries & poisonings	2111	20830	1545	17870	3836	38342	3704	36945
870.1	870.1	Open wound or laceration of eye or eyelid	Both	injuries & poisonings	174	1740	136	1513	270	2700	263	2605
870.2	870.2	Open wound of ear	Both	injuries & poisonings	65	641	43	529	195	1950	192	1881
870.3	870.3	Other open wound of head and face	Both	injuries & poisonings	579	5766	375	4883	2915	29141	2807	28062
870.4	870.4	Open wound of nose and sinus	Both	injuries & poisonings	124	1227	55	1024	220	2200	212	2103
870.5	870.5	Open wound of lip and mouth	Both	injuries & poisonings	147	1470	114	1231	6	60	5	57
870.6	870.6	Open wound of neck	Both	injuries & poisonings	168	1673	108	1411	313	3130	310	3035
870.8	870.8	Open wound of genital organs	Both	injuries & poisonings	61	610	42	510	25	250	24	244
871	871	Open wounds of extremities	Both	injuries & poisonings	1620	16154	1298	13999	4216	42160	4075	40775
871.1	871.1	Open wound of hand except finger(s)	Both	injuries & poisonings	264	2640	223	2313	53	530	53	519
871.2	871.2	Open wound of finger(s)	Both	injuries & poisonings	495	4947	427	4329	91	910	89	875
871.3	871.3	Open wound of foot except toe(s) alone	Both	injuries & poisonings	174	1740	135	1539	179	1790	171	1736
871.4	871.4	Open wound of toe(s)	Both	injuries & poisonings	103	1030	83	884	17	170	17	166
872	872	Traumatic amputation	Both	injuries & poisonings	242	2420	186	2084	476	4760	451	4572
873	873	Broken tooth	Both	injuries & poisonings	68	663	66	579	229	2290	224	2209
874	874	Complication of amputation stump	Both	injuries & poisonings	79	780	68	683	172	1720	165	1673
875	875	Non-healing surgical wound	Both	injuries & poisonings	350	3500	252	3020	...	...	...	...
876	876	Posttraumatic wound infection not elsewhere classified	Both	injuries & poisonings	297	2950	236	2542	5	50	5	49
905	905	Late effects of musculoskeletal and connective tissue injuries	Both	injuries & poisonings	...	...	...	...	158	1580	156	1528
906	906	Late effects of injuries to skin and subcutaneous tissues	Both	injuries & poisonings	...	...	...	...	...	...	...	...
907	907	Injuries to the nervous system	Both	injuries & poisonings	682	6797	597	5807	1315	13150	1268	12728
908	908	Late effects of other injuries	Both	injuries & poisonings	...	...	...	...	...	...	...	...
909	909	Late effects of external causes	Both	injuries & poisonings	...	...	...	...	...	...	...	...
910	910	Superficial injury, infected	Both	injuries & poisonings	59	590	50	490	3	30	3	30
911	911	Blister	Both	injuries & poisonings	56	560	42	454	...	...	...	...
912	912	Insect bite	Both	injuries & poisonings	154	1540	119	1324	...	...	...	...
913	913	Toxic effect of venom	Both	injuries & poisonings	146	1460	126	1244	14	140	13	135
915	915	Superficial injury without mention of infection	Both	injuries & poisonings	1040	10341	849	8922	4278	42778	4104	41155
916	916	Contusion	Both	injuries & poisonings	1914	19035	1578	16352	1484	14840	1422	14311
930	930	Allergic reaction to food	Both	injuries & poisonings	444	4430	384	3971	183	1830	177	1776
931	931	Contact dermatitis and other eczema due to plants [except food]	Both	injuries & poisonings	333	3318	286	2994	5	50	5	48
938	938	Dermatitis due to solar radiation	Both	injuries & poisonings	2959	20675	1612	18052	390	3900	275	3740
938.1	938.1	Acute dermatitis due to solar radiation	Both	injuries & poisonings	90	898	63	784	14	140	12	136
938.2	938.2	Chronic dermatitis due to solar radiation	Both	injuries & poisonings	2842	20396	1517	17786	253	2530	168	2425
939	939	Atopic/contact dermatitis due to other or unspecified	Both	dermatologic	3339	23216	2579	20514	2105	21050	1984	20273
939.1	939.1	Contact and allergic dermatitis of eyelid	Both	dermatologic	<50	<500	<50	<500	...	...	...	...
941	941	Adverse reaction to serum or vaccine	Both	injuries & poisonings	124	1230	102	1089	225	2250	203	2160
942	942	Infusion and transfusion reaction	Both	injuries & poisonings	168	1680	134	1475	104	1040	97	1002
946	946	Anaphylactic shock NOS	Both	injuries & poisonings	254	2540	208	2277	551	5510	536	5315
947	947	Urticaria	Both	injuries & poisonings	590	5884	503	5304	373	3730	360	3602
949	949	Allergies, other	Both	injuries & poisonings	1859	16941	1565	14996	399	3990	381	3879
949.1	949.1	Diaper or napkin rash	Both	injuries & poisonings	<50	<500	<50	<500	...	...	...	...
952	952	Spinal cord injury without evidence of spinal bone injury	Both	injuries & poisonings	163	1621	143	1407	423	4230	405	4074
957	957	Injury to other and unspecified nerves	Both	injuries & poisonings	51	495	45	432	270	2700	257	2581
958	958	Certain early complications of trauma or procedure	Both	injuries & poisonings	408	4075	346	3421	497	4970	482	4810
958.1	958.1	Postoperative shock	Both	injuries & poisonings	92	919	78	738	56	560	54	540
958.2	958.2	Traumatic and surgical subcutaneous emphysema	Both	injuries & poisonings	66	656	63	553	74	740	71	718
960	960	Poisoning by antibiotics	Both	injuries & poisonings	2104	18862	1768	15997	18183	181830	17284	175692
960.1	960.1	Adverse effects of antibacterials (not penicillins)	Both	injuries & poisonings	<50	<500	<50	<500	29	290	28	285
960.2	960.2	Allergy/adverse effect of penicillin	Both	injuries & poisonings	1466	14384	1246	12147	15871	158710	15091	153375
960.3	960.3	Poisoning by antifungal antibiotics	Both	injuries & poisonings	<50	<500	<50	<500	14	140	13	135
961	961	Poisoning by other anti-infectives	Both	injuries & poisonings	442	4420	370	3820	420	4200	405	4042
961.1	961.1	Poisoning/allergy of sulfonamides	Both	injuries & poisonings	973	9595	823	7970	38	380	38	362
962	962	Poisoning by hormones and synthetic substitutes	Both	injuries & poisonings	371	3695	303	3185	382	3820	361	3681
962.1	962.1	Adrenal cortical steroids causing adverse effects in therapeutic use	Both	injuries & poisonings	253	2525	210	2139	...	...	...	...
962.2	962.2	Insulins and antidiabetic agents causing adverse effects in therapeutic use	Both	injuries & poisonings	<50	<500	<50	<500	2	20	2	20
962.3	962.3	Hormones and synthetic substitutes causing adverse effects in therapeutic use	Both	injuries & poisonings	124	1233	97	1055	364	3640	343	3509
963	963	Poisoning by primarily systemic agents	Both	injuries & poisonings	1308	13062	1036	11100	226	2260	216	2196
963.1	963.1	Antineoplastic and immunosuppressive drugs causing adverse effects	Both	injuries & poisonings	1273	12711	1004	10814	46	460	42	441
964	964	Poisoning by agents primarily affecting blood constituents	Both	injuries & poisonings	159	1590	117	1312	288	2880	275	2772
964.1	964.1	Anticoagulants causing adverse effects	Both	injuries & poisonings	133	1330	97	1105	278	2780	265	2675
965	965	Poisoning by analgesics, antipyretics, and antirheumatics	Both	injuries & poisonings	687	6861	585	5794	6135	61345	5889	59333
965.1	965.1	Opiates and related narcotics causing adverse effects in therapeutic use	Both	injuries & poisonings	1086	10815	937	9161	392	3920	373	3775
965.2	965.2	Antirheumatics causing adverse effects in therapeutic use	Both	injuries & poisonings	<50	<500	<50	<500	477	4765	464	4673
965.3	965.3	Salicylates causing adverse effects in therapeutic use	Both	injuries & poisonings	50	496	47	422	403	4025	389	3906
966	966	Poisoning by anticonvulsants and anti-Parkinsonism drugs	Both	injuries & poisonings	54	540	46	460	513	5130	489	4974
967	967	Adverse effects of sedatives or other central nervous system depressants and anesthetics	Both	injuries & poisonings	387	3866	329	3346	590	5900	566	5689
969	969	Poisoning by psychotropic agents	Both	injuries & poisonings	241	2401	210	2100	1960	19589	1897	19101
971	971	Poisoning by drugs primarily affecting the autonomic nervous system	Both	injuries & poisonings	51	495	41	400	192	1920	189	1871
972	972	Poisoning by agents primarily affecting the cardiovascular system	Both	injuries & poisonings	177	1762	144	1405	282	2820	266	2736
972.1	972.1	Cardiac rhythm regulators causing adverse effects in therapeutic use	Both	injuries & poisonings	<50	<500	<50	<500	8	80	8	78
972.2	972.2	Antilipemic and antiarteriosclerotic drugs causing adverse effects in therapeutic use	Both	injuries & poisonings	<50	<500	<50	<500	41	410	35	390
972.6	972.6	Antihypertensive agents causing adverse effects	Both	injuries & poisonings	<50	<500	<50	<500	85	850	81	834
973	973	Poisoning by agents primarily affecting the gastrointestinal system	Both	injuries & poisonings	<50	<500	<50	<500	108	1080	105	1048
974	974	Poisoning by water, mineral, and uric acid metabolism drugs	Both	injuries & poisonings	89	890	75	731	102	1020	98	973
975	975	Poisoning by agents primarily acting on the smooth and skeletal muscles and respiratory system	Both	injuries & poisonings	<50	<500	<50	<500	64	640	63	620
976	976	Poisoning by agents primarily affecting skin & mucous membrane, ophthalmological, otorhinolaryngological, & dental drugs	Both	injuries & poisonings	<50	<500	<50	<500	58	580	54	560
977	977	Personal history of allergy to medicinal agents	Both	injuries & poisonings	1551	14658	1274	12343	235	2350	225	2270
979	979	Adverse drug events and drug allergies	Both	injuries & poisonings	959	9559	775	8166	699	6983	677	6780
980	980	Encounter for long-term (current) use of antibiotics	Both	infectious diseases	521	5202	429	4359	...	...	...	...
981	981	Toxic effect of (non-ethyl) alcohol and petroleum and other solvents	Both	injuries & poisonings	<50	<500	<50	<500	201	2010	196	1953
983	983	Toxic effect of corrosive aromatics, acids, and caustic alkalis	Both	injuries & poisonings	76	760	69	697	44	433	44	418
984	984	Toxic effect of lead and its compounds (including fumes)	Both	injuries & poisonings	...	...	...	...	...	...	...	...
985	985	Toxic effect of other metals	Both	injuries & poisonings	<50	<500	<50	<500	44	438	42	420
986	986	Toxic effect of carbon monoxide	Both	injuries & poisonings	<50	<500	<50	<500	73	730	71	708
987	987	Toxic effect of other gases, fumes, or vapors	Both	injuries & poisonings	<50	<500	<50	<500	106	1060	101	1023
988	988	Toxic effect of noxious substances eaten as food	Both	injuries & poisonings	<50	<500	<50	<500	113	1130	110	1092
989	989	Toxic effect of other substances, chiefly nonmedicinal as to source	Both	injuries & poisonings	<50	<500	<50	<500	89	890	84	857
990	990	Effects radiation NOS	Both	injuries & poisonings	1897	17875	1370	14795	3122	31220	2905	29879
994	994	Sepsis and SIRS	Both	injuries & poisonings	1083	10796	894	8936	3036	30360	2869	29130
994.1	994.1	Systemic inflammatory response syndrome (SIRS)	Both	injuries & poisonings	110	1100	90	931	...	...	...	...
994.2	994.2	Sepsis	Both	injuries & poisonings	1029	10259	850	8473	3036	30360	2869	29130
994.21	994.21	Septic shock	Both	injuries & poisonings	225	2240	185	1852	...	...	...	...
996	996	Complications peculiar to certain specified procedures	Both	injuries & poisonings	...	...	...	...	20	198	20	196
1000	1000	Burns	Both	injuries & poisonings	354	3532	305	3124	582	5813	567	5614
1001	1001	Foreign body injury	Both	injuries & poisonings	1707	16964	1396	14202	1231	12305	1176	11904
1002	1002	Symptoms concerning nutrition, metabolism, and development	Both	injuries & poisonings	3861	26353	3154	22578	5493	54927	5252	52791
1003	1003	Sudden death	Both	injuries & poisonings	<50	<500	<50	<500	...	...	...	...
1004	1004	Other signs and symptoms involving emotional state	Both	injuries & poisonings	139	1373	126	1201	301	3010	293	2893
1005	1005	Other symptoms	Both	injuries & poisonings	2419	23166	1969	19814	1449	14484	1381	13934
1006	1006	Crushing injury	Both	injuries & poisonings	162	1612	145	1448	258	2580	247	2499
1007	1007	Injury to blood vessels	Both	injuries & poisonings	280	2800	238	2354	256	2560	249	2479
1008	1008	Crushing or internal injury to organs	Both	injuries & poisonings	569	5646	471	4735	1014	10140	965	9780
1009	1009	Injury, NOS	Both	injuries & poisonings	4515	26171	3905	22282	8505	85048	8234	82231
1010	1010	Other tests	Both	injuries & poisonings	11545	19151	9648	16545	5979	59790	5726	57522
1011	1011	Complications of surgical and medical procedures	Both	injuries & poisonings	2557	24998	2096	21130	9182	91820	8731	88182
1012	1012	Late effect	Both	injuries & poisonings	253	2520	226	2185	106	1060	103	1017
1013	1013	Asphyxia and hypoxemia	Both	injuries & poisonings	1794	17855	1474	14657	317	3170	307	3053
1014	1014	Effects of heat, cold and air pressure	Both	injuries & poisonings	71	710	53	596	66	660	65	633
1015	1015	Effects of other external causes	Both	injuries & poisonings	2084	20811	1667	17688	4237	42370	4038	40891
1019	1019	Other ill-defined and unknown causes of morbidity and mortality	Both	injuries & poisonings	918	9171	734	7606	16056	160552	15046	155046
1100	1100	Family history	Both	injuries & poisonings	138	1375	113	1200	...	...	...	...

## Sheet: TableI-Risk SNPs GWAS Catalog 
Source	Trait	SNP ID	Chromosome	Position (hg19)	Position (hg38)	Effect Allele	Other Allele	Effect Allele Frequency in Controls	Beta	P-value	LD-pruned (r^2>=0.1)
GWAS Catalog	Basal cell carcinoma	rs7538876	1	17722363	17395867	A	G	0.356	0.223144	8e-17	included
GWAS Catalog	Basal cell carcinoma	rs61824911	1	228979737	228843990	G	A	0.28	0.10436	1e-14	included
GWAS Catalog	Basal cell carcinoma	rs801114	1	228997835	228862088	G	T	0.33	0.207014	8e-14	excluded
GWAS Catalog	Basal cell carcinoma	rs57244888	2	16462145	16280877	T	C	0.898	0.277632	5e-12	included
GWAS Catalog	Basal cell carcinoma	rs3769823	2	202122995	201258272	A	G	0.3	0.113329	4e-18	included
GWAS Catalog	Basal cell carcinoma	rs13014235	2	202215492	201350769	C	G	0.456	0.139762	2e-09	excluded
GWAS Catalog	Basal cell carcinoma	rs2116709	3	71621669	71572518	A	T	0.6	0.105361	2e-17	included
GWAS Catalog	Basal cell carcinoma	rs401681	5	1322087	1321972	C	T	0.546	0.19062	9e-13	excluded
GWAS Catalog	Basal cell carcinoma	rs421284	5	1325590	1325475	T	C	0.56	0.10436	1e-18	included
GWAS Catalog	Basal cell carcinoma	rs35407	5	33946571	33946466	G	A	0.96	0.463734	5e-27	included
GWAS Catalog	Basal cell carcinoma	rs12203592	6	396321	396321	T	C	0.17	0.392042	2e-152	included
GWAS Catalog	Basal cell carcinoma	rs12210050	6	475489	475489	T	C	0.17	0.223144	1e-51	excluded
GWAS Catalog	Basal cell carcinoma	rs2294214	6	22056923	22056694	C	A	0.32	0.0676586	3e-08	included
GWAS Catalog	Basal cell carcinoma	rs9267650	6	31824912	31857135	T	A	0.05	0.157004	1e-08	included
GWAS Catalog	Basal cell carcinoma	rs4710154	6	167394634	166981146	T	A	0.32	0.076961	1e-08	included
GWAS Catalog	Basal cell carcinoma	rs7776701	7	47442633	47403036	C	T	0.52	0.0582689	4e-08	included
GWAS Catalog	Basal cell carcinoma	rs73183643	7	101418653	101775373	G	A	0.76	0.105361	2e-13	included
GWAS Catalog	Basal cell carcinoma	rs157935	7	130585553	130900794	T	G	0.71	0.0582689	5e-06	included
GWAS Catalog	Basal cell carcinoma	rs28727938	8	77478539	76566304	C	G	0.938	0.357674	4e-12	included
GWAS Catalog	Basal cell carcinoma	rs11993814	8	81389791	80477556	C	T	0.74	0.0861777	9e-11	included
GWAS Catalog	Basal cell carcinoma	rs28798718	8	101005020	99992792	C	T	0.83	0.131028	2e-15	included
GWAS Catalog	Basal cell carcinoma	rs7006527	8	101024505	100012277	A	C	0.858	0.277632	2e-12	excluded
GWAS Catalog	Basal cell carcinoma	rs10810657	9	16884586	16884588	A	T	0.59	0.105361	2e-17	included
GWAS Catalog	Basal cell carcinoma	rs2151280	9	22034719	22034720	G	A	0.532	0.173953	9e-11	excluded
GWAS Catalog	Basal cell carcinoma	rs7874604	9	22054690	22054691	T	C	0.54	0.0953102	5e-13	included
GWAS Catalog	Basal cell carcinoma	rs73635312	10	8935998	8894035	G	A	0.84	0.173953	3e-23	included
GWAS Catalog	Basal cell carcinoma	rs16917546	10	64397538	62637778	C	T	0.37	0.0582689	3e-07	included
GWAS Catalog	Basal cell carcinoma	rs7907606	10	105680632	103920874	G	T	0.17	0.0953102	5e-09	included
GWAS Catalog	Basal cell carcinoma	rs1126809	11	89017961	89284793	A	G	0.28	0.113329	3e-19	included
GWAS Catalog	Basal cell carcinoma	rs11170164	12	52913668	52519884	T	C	0.08	0.173953	1e-15	included
GWAS Catalog	Basal cell carcinoma	rs7335046	13	100041738	99389484	G	C	0.12	0.231112	3e-08	included
GWAS Catalog	Basal cell carcinoma	rs12916300	15	28410491	28165345	T	C	0.71	0.139762	8e-17	included
GWAS Catalog	Basal cell carcinoma	rs1805007	16	89986117	89919709	T	C	0.07	0.336472	3e-63	included
GWAS Catalog	Basal cell carcinoma	rs78378222	17	7571752	7668434	G	T	0.01	0.34359	2e-10	included
GWAS Catalog	Basal cell carcinoma	rs10425559	19	4837487	4837475	G	A	0.6	0.076961	3e-08	included
GWAS Catalog	Basal cell carcinoma	rs214782	20	2281970	2301324	G	A	0.171	0.24686	2e-13	excluded
GWAS Catalog	Basal cell carcinoma	rs214785	20	2283457	2302811	C	T	0.18	0.173953	8e-33	included
GWAS Catalog	Basal cell carcinoma	rs6059655	20	32665748	34077942	A	G	0.07	0.215111	3e-26	included
GWAS Catalog	Basal cell carcinoma	rs2776353	21	43089017	41668857	A	T	0.67	0.0953102	2e-12	included
GWAS Catalog	Melanomas of skin	rs7412746	1	150860471	150887995	T	C	0.47	0.139762	9e-11	included
GWAS Catalog	Melanomas of skin	rs3219090	1	226564691	226376990	C	T	0.67	0.139762	9e-08	included
GWAS Catalog	Melanomas of skin	rs6750047	2	38276549	38049406	A	G	0.43	0.092	7e-09	included
GWAS Catalog	Melanomas of skin	rs13016963	2	202162811	201298088	A	G	0.38	0.131028	9e-10	included
GWAS Catalog	Melanomas of skin	rs12696304	3	169481271	169763483	G	C	0.27	-0.092	3e-07	included
GWAS Catalog	Melanomas of skin	rs401681	5	1322087	1321972	T	C	0.46	0.182322	3e-08	included
GWAS Catalog	Melanomas of skin	rs187843643	5	17454083	17453974	T	C	0.01	0.672944	4e-08	included
GWAS Catalog	Melanomas of skin	rs35407	5	33946571	33946466	G	A	0.97	0.733969	3e-19	included
GWAS Catalog	Melanomas of skin	rs62389423	6	421281	421281	A	G	0.14	0.215111	9e-14	included
GWAS Catalog	Melanomas of skin	rs6914598	6	21163919	21163688	C	T	0.31	0.0953102	4e-08	included
GWAS Catalog	Melanomas of skin	rs228437	6	134898456	134577318	C	T	0.33	0.19062	1e-07	included
GWAS Catalog	Melanomas of skin	rs1636744	7	16984280	16944656	T	C	0.41	0.0953102	7e-09	included
GWAS Catalog	Melanomas of skin	rs4731207	7	124396645	124756591	A	G	0.5	0.079	5e-07	included
GWAS Catalog	Melanomas of skin	rs4731742	7	130754812	131070053	G	C	0.3	-0.12	4e-07	included
GWAS Catalog	Melanomas of skin	rs7023329	9	21816528	21816529	A	G	0.5	0.165514	4e-07	included
GWAS Catalog	Melanomas of skin	rs10739221	9	109060830	106298549	T	C	0.24	0.122218	7e-11	included
GWAS Catalog	Melanomas of skin	rs7041168	9	110698716	107936435	G	T	0.47	0.081	6e-07	included
GWAS Catalog	Melanomas of skin	rs2995264	10	105668843	103909085	G	A	0.1	0.157004	2e-09	included
GWAS Catalog	Melanomas of skin	rs2290419	11	68919649	69152181	G	A	0.044	-0.18	3e-07	included
GWAS Catalog	Melanomas of skin	rs498136	11	69367118	69552350	A	C	0.36	0.113329	2e-12	included
GWAS Catalog	Melanomas of skin	rs1393350	11	89011046	89277878	A	G	0.27	0.157004	4e-13	included
GWAS Catalog	Melanomas of skin	rs2111398	12	13075202	12922268	G	A	0.43	0.087	3e-07	included
GWAS Catalog	Melanomas of skin	rs4778138	15	28335820	28090674	G	A	0.16	-0.17	2e-11	included
GWAS Catalog	Melanomas of skin	rs16953002	16	54114824	54080912	A	G	0.17	0.14842	4e-12	included
GWAS Catalog	Melanomas of skin	rs35158985	16	68796746	68762843	G	A	0.3	0.095	3e-07	included
GWAS Catalog	Melanomas of skin	rs258322	16	89755903	89689495	A	G	0.09	0.512824	3e-27	excluded
GWAS Catalog	Melanomas of skin	rs1805007	16	89986117	89919709	T	C	0.07	0.405465	4e-37	included
GWAS Catalog	Melanomas of skin	rs4785763	16	90066936	90000528	A	C	0.33	0.277632	6e-22	excluded
GWAS Catalog	Melanomas of skin	rs6059655	20	32665748	34077942	A	G	0.07	0.322083	5e-23	included
GWAS Catalog	Melanomas of skin	rs910873	20	33171772	34583968	A	G	0.08	0.559616	1e-15	excluded
GWAS Catalog	Melanomas of skin	rs1885120	20	33576989	34989186	C	G	0.07	0.438255	2e-18	excluded
GWAS Catalog	Melanomas of skin	rs75691080	20	62269750	63638397	T	C	0.095	-0.16	1e-06	included
GWAS Catalog	Melanomas of skin	rs45430	21	42746081	41374154	T	C	0.66	0.116534	3e-08	included
GWAS Catalog	Squamous cell carcinoma	rs62246017	3	71483084	71433933	A	G	0.33	0.10436	1e-08	included
GWAS Catalog	Squamous cell carcinoma	rs11715549	3	188088118	188370330	G	C	0.46	0.0953102	1e-07	included
GWAS Catalog	Squamous cell carcinoma	rs6791479	3	189205032	189487243	T	A	0.43	0.122218	1e-11	included
GWAS Catalog	Squamous cell carcinoma	rs35407	5	33946571	33946466	G	A	0.96	0.527633	1e-13	included
GWAS Catalog	Squamous cell carcinoma	rs17247181	5	65255672	65959844	T	C	0.1	0.336472	4e-06	included
GWAS Catalog	Squamous cell carcinoma	rs12203592	6	396321	396321	T	C	0.17	0.482426	3e-111	included
GWAS Catalog	Squamous cell carcinoma	rs4455710	6	32608858	32641081	T	C	0.38	0.157004	2e-18	included
GWAS Catalog	Squamous cell carcinoma	rs9689649	6	162101178	161680146	C	A	0.22	0.322083	3e-06	included
GWAS Catalog	Squamous cell carcinoma	rs117132860	7	17134708	17095084	A	G	0.02	0.392042	4e-08	included
GWAS Catalog	Squamous cell carcinoma	rs9643297	8	134483695	133471452	G	A	0.31	0.277632	8e-06	included
GWAS Catalog	Squamous cell carcinoma	rs10810657	9	16884586	16884588	A	T	0.59	0.105361	1e-08	included
GWAS Catalog	Squamous cell carcinoma	rs57994353	9	139356987	136462535	C	T	0.3	0.113329	8e-09	included
GWAS Catalog	Squamous cell carcinoma	rs1126809	11	89017961	89284793	A	G	0.28	0.14842	3e-14	included
GWAS Catalog	Squamous cell carcinoma	rs74899442	11	115890279	116019561	C	T	0.01	0.756122	9e-09	included
GWAS Catalog	Squamous cell carcinoma	rs1800407	15	28230318	27985172	T	C	0.07	0.182322	9e-09	included
GWAS Catalog	Squamous cell carcinoma	rs1805007	16	89986117	89919709	T	C	0.07	0.378436	9e-39	excluded
GWAS Catalog	Squamous cell carcinoma	rs4268748	16	90026512	89960104	C	T	0.26	0.285179	2e-44	included
GWAS Catalog	Squamous cell carcinoma	rs6059655	20	32665748	34077942	A	G	0.07	0.239017	3e-14	included
GWAS Catalog	Squamous cell carcinoma	rs754626	20	36017340	37388937	G	T	0.25	0.277632	1e-06	included
Latest GWAS	Basal cell carcinoma	rs57142672	1	17744536	17418040	G	A	0.34	0.122218	2.2e-22	included
Latest GWAS	Basal cell carcinoma	rs61824911	1	228979737	228843990	G	A	0.28	0.10436	3.7e-15	included
Latest GWAS	Basal cell carcinoma	rs2116709	3	71621669	71572518	T	A	0.4	-0.105361	2.3e-17	included
Latest GWAS	Basal cell carcinoma	rs421284	5	1325590	1325475	C	T	0.44	-0.105361	9.1e-19	included
Latest GWAS	Basal cell carcinoma	rs35407	5	33946571	33946466	A	G	0.04	-0.462035	5e-28	included
Latest GWAS	Basal cell carcinoma	rs12203592	6	396321	396321	T	C	0.17	0.392042	1.5e-138	included
Latest GWAS	Basal cell carcinoma	rs12210050	6	475489	475489	T	C	0.17	0.223144	3.3e-45	excluded
Latest GWAS	Basal cell carcinoma	rs2294214	6	22056923	22056694	C	A	0.32	0.0676586	3.1e-08	included
Latest GWAS	Basal cell carcinoma	rs1050529	6	31324615	31356838	T	C	0.25	-0.105361	2.6e-09	included
Latest GWAS	Basal cell carcinoma	rs9267650	6	31824912	31857135	T	A	0.05	0.157004	1.1e-08	included
Latest GWAS	Basal cell carcinoma	rs4710154	6	167394634	166981146	T	A	0.32	0.076961	1.1e-08	included
Latest GWAS	Basal cell carcinoma	rs7776701	7	47442633	47403036	T	C	0.48	-0.0618754	4.2e-08	included
Latest GWAS	Basal cell carcinoma	rs73183643	7	101418653	101775373	A	G	0.24	-0.105361	1.5e-13	included
Latest GWAS	Basal cell carcinoma	rs10093547	8	77474545	76562310	G	T	0.06	-0.198451	9.6e-13	included
Latest GWAS	Basal cell carcinoma	rs11993814	8	81389791	80477556	T	C	0.26	-0.0833816	8.8e-11	included
Latest GWAS	Basal cell carcinoma	rs28798718	8	101005020	99992792	T	C	0.17	-0.127833	2.3e-14	included
Latest GWAS	Basal cell carcinoma	rs10810657	9	16884586	16884588	T	A	0.41	-0.105361	1.5e-17	included
Latest GWAS	Basal cell carcinoma	rs7874604	9	22054690	22054691	C	T	0.46	-0.0943107	3e-11	included
Latest GWAS	Basal cell carcinoma	rs73635312	10	8935998	8894035	A	G	0.14	-0.174353	2.4e-21	included
Latest GWAS	Basal cell carcinoma	rs7907606	10	105680632	103920874	G	T	0.17	0.0953102	4.7e-09	included
Latest GWAS	Basal cell carcinoma	rs1126809	11	89017961	89284793	A	G	0.28	0.113329	2.6e-20	included
Latest GWAS	Basal cell carcinoma	rs11170164	12	52913668	52519884	T	C	0.08	0.173953	4.7e-11	included
Latest GWAS	Basal cell carcinoma	rs12916300	15	28410491	28165345	C	T	0.29	-0.139262	1.4e-14	included
Latest GWAS	Basal cell carcinoma	rs1805007	16	89986117	89919709	T	C	0.07	0.336472	4e-52	included
Latest GWAS	Basal cell carcinoma	rs78378222	17	7571752	7668434	G	T	0.01	0.34359	3.5e-08	included
Latest GWAS	Basal cell carcinoma	rs10425559	19	4837487	4837475	A	G	0.4	-0.0725707	2.8e-08	included
Latest GWAS	Basal cell carcinoma	rs214785	20	2283457	2302811	C	T	0.18	0.173953	3.7e-28	included
Latest GWAS	Basal cell carcinoma	rs6059655	20	32665748	34077942	A	G	0.07	0.215111	4.2e-24	included
Latest GWAS	Basal cell carcinoma	rs2776353	21	43089017	41668857	T	A	0.33	-0.0943107	1.6e-12	included
Latest GWAS	Melanomas of skin	rs7412746	1	150860471	150887995	T	C	0.47	0.139762	9e-11	included
Latest GWAS	Melanomas of skin	rs6750047	2	38276549	38049406	A	G	0.28	0.0953102	7e-09	included
Latest GWAS	Melanomas of skin	rs13016963	2	202162811	201298088	A	G	0.38	0.131028	9e-10	included
Latest GWAS	Melanomas of skin	rs187843643	5	17454083	17453974	T	C	0.01	0.672944	3.5e-08	included
Latest GWAS	Melanomas of skin	rs35407	5	33946571	33946466	A	G	0.03	-0.733969	3.4e-19	excluded
Latest GWAS	Melanomas of skin	rs16891982	5	33951693	33951588	C	G	0.04	-0.867501	1.5e-23	included
Latest GWAS	Melanomas of skin	rs62389423	6	421281	421281	A	G	0.14	0.215111	9.1e-14	included
Latest GWAS	Melanomas of skin	rs6914598	6	21163919	21163688	C	T	0.31	0.0953102	3.5e-08	included
Latest GWAS	Melanomas of skin	rs1636744	7	16984280	16944656	T	C	0.41	0.0953102	7.1e-09	included
Latest GWAS	Melanomas of skin	rs7023329	9	21816528	21816529	G	A	0.5	-0.150823	7e-09	included
Latest GWAS	Melanomas of skin	rs10739221	9	109060830	106298549	T	C	0.24	0.122218	7.1e-11	included
Latest GWAS	Melanomas of skin	rs2995264	10	105668843	103909085	G	A	0.1	0.157004	2.2e-09	included
Latest GWAS	Melanomas of skin	rs498136	11	69367118	69552350	A	C	0.36	0.113329	1.5e-12	included
Latest GWAS	Melanomas of skin	rs1393350	11	89011046	89277878	A	G	0.27	0.254642	2e-14	included
Latest GWAS	Melanomas of skin	rs1801516	11	108175462	108304735	A	G	0.14	-0.127833	3e-09	included
Latest GWAS	Melanomas of skin	rs4778138	15	28335820	28090674	G	A	0.15	-0.174353	2.2e-11	included
Latest GWAS	Melanomas of skin	rs16953002	16	54114824	54080912	A	G	0.17	0.14842	3.6e-12	included
Latest GWAS	Melanomas of skin	rs258322	16	89755903	89689495	A	G	0.09	0.512824	3e-27	excluded
Latest GWAS	Melanomas of skin	rs1805007	16	89986117	89919709	T	C	0.07	0.405465	4.2e-37	included
Latest GWAS	Melanomas of skin	rs4785763	16	90066936	90000528	A	C	0.33	0.277632	6e-22	excluded
Latest GWAS	Melanomas of skin	rs6059655	20	32665748	34077942	A	G	0.07	0.322083	5e-23	included
Latest GWAS	Melanomas of skin	rs910873	20	33171772	34583968	A	G	0.08	0.559616	9.9e-16	excluded
Latest GWAS	Melanomas of skin	rs1885120	20	33576989	34989186	C	G	0.07	0.438255	1.6e-18	excluded
Latest GWAS	Melanomas of skin	rs45430	21	42746081	41374154	C	T	0.4	-0.127833	3e-09	included
Latest GWAS	Melanomas of skin	rs2284063	22	38544298	38148291	G	A	0.36	-0.18633	2e-09	included
Latest GWAS	Squamous cell carcinoma	rs35407	5	33946571	33946466	A	G	0.04	-0.527633	1.3e-13	included
Latest GWAS	Squamous cell carcinoma	rs12203592	6	396321	396321	T	C	0.17	0.482426	2.9e-111	included
Latest GWAS	Squamous cell carcinoma	rs117132860	7	17134708	17095084	A	G	0.02	0.392042	3.6e-08	included
Latest GWAS	Squamous cell carcinoma	rs10810657	9	16884586	16884588	T	A	0.41	-0.105361	1.4e-08	included
Latest GWAS	Squamous cell carcinoma	rs57994353	9	139356987	136462535	C	T	0.3	0.113329	7.5e-09	included
Latest GWAS	Squamous cell carcinoma	rs1126809	11	89017961	89284793	A	G	0.28	0.14842	3e-14	included
Latest GWAS	Squamous cell carcinoma	rs74899442	11	115890279	116019561	C	T	0.01	0.756122	8.7e-09	included
Latest GWAS	Squamous cell carcinoma	rs1800407	15	28230318	27985172	T	C	0.07	0.182322	8.9e-09	included
Latest GWAS	Squamous cell carcinoma	rs1805007	16	89986117	89919709	T	C	0.07	0.378436	8.5e-39	included
Latest GWAS	Squamous cell carcinoma	rs6059655	20	32665748	34077942	A	G	0.07	0.239017	2.5e-14	included

## Sheet: TableJ-Risk SNPs UKB GWAS
Trait	Chromosome	Position (hg19)	SNP ID	Effect Allele	Other Allele	Overall Effect Allele Frequency	Beta	P-value	P < 5E-9	P < 5E-8	P < 5E-7	P < 5E-6	P < 5E-5	P < 5E-4
Skin Cancer (PheWAS Code 172)	1	1527083	rs10157140	C	T	0.451088	-0.0501	0.000285	no	no	no	no	no	yes
Skin Cancer (PheWAS Code 172)	1	3003239	rs564302064	T	C	0.005989	-0.316	0.000371	no	no	no	no	no	yes
Skin Cancer (PheWAS Code 172)	1	4056356	rs7413578	A	G	0.72262	-0.0543	0.000111	no	no	no	no	no	yes
Skin Cancer (PheWAS Code 172)	1	9509290	rs79200652	C	T	0.07037	0.0932	0.00023	no	no	no	no	no	yes
Skin Cancer (PheWAS Code 172)	1	9510526	rs11121423	C	T	0.816792	0.0609	0.000187	no	no	no	no	no	yes
Skin Cancer (PheWAS Code 172)	1	12577316	rs115905100	T	C	0.005778	0.328	0.000132	no	no	no	no	no	yes
Skin Cancer (PheWAS Code 172)	1	14821991	rs114002530	A	G	0.007602	0.327	1.07e-05	no	no	no	no	yes	yes
Skin Cancer (PheWAS Code 172)	1	15972558	rs7516453	G	C	0.270948	-0.0693	1.08e-06	no	no	no	yes	yes	yes
Skin Cancer (PheWAS Code 172)	1	17746273	rs7528427	T	C	0.364207	0.107	3.56e-16	yes	yes	yes	yes	yes	yes
Skin Cancer (PheWAS Code 172)	1	22431972	rs184489309	A	G	0.006672	0.388	0.000368	no	no	no	no	no	yes
Skin Cancer (PheWAS Code 172)	1	24332260	rs35871511	A	G	0.010624	0.302	0.00026	no	no	no	no	no	yes
Skin Cancer (PheWAS Code 172)	1	24478030	rs61740200	T	C	0.223041	0.0587	0.00011	no	no	no	no	no	yes
Skin Cancer (PheWAS Code 172)	1	33221282	rs360490	A	G	0.28007	0.0554	8.21e-05	no	no	no	no	no	yes
Skin Cancer (PheWAS Code 172)	1	33595293	rs141112180	A	C	0.006131	0.314	0.000227	no	no	no	no	no	yes
Skin Cancer (PheWAS Code 172)	1	34402352	rs116438027	T	C	0.029981	0.146	6.92e-05	no	no	no	no	no	yes
Skin Cancer (PheWAS Code 172)	1	34614290	rs114610300	T	C	0.032151	-0.125	0.000427	no	no	no	no	no	yes
Skin Cancer (PheWAS Code 172)	1	35357208	rs115124426	G	A	0.007847	-0.275	0.000331	no	no	no	no	no	yes
Skin Cancer (PheWAS Code 172)	1	36801061	rs13375005	G	C	0.110652	-0.0708	0.000434	no	no	no	no	no	yes
Skin Cancer (PheWAS Code 172)	1	37043022	rs35019018	T	C	0.03313	0.133	0.000177	no	no	no	no	no	yes
Skin Cancer (PheWAS Code 172)	1	38143790	rs17510031	G	A	0.189537	-0.0683	2.83e-05	no	no	no	no	yes	yes
Skin Cancer (PheWAS Code 172)	1	38360972	rs4281294	G	A	0.306804	-0.0493	0.00031	no	no	no	no	no	yes
Skin Cancer (PheWAS Code 172)	1	38662631	rs7416033	A	G	0.009059	0.245	0.000286	no	no	no	no	no	yes
Skin Cancer (PheWAS Code 172)	1	38729068	rs72665426	G	C	0.010837	0.226	0.000317	no	no	no	no	no	yes
Skin Cancer (PheWAS Code 172)	1	39203597	rs116019898	C	T	0.01445	0.201	0.000244	no	no	no	no	no	yes
Skin Cancer (PheWAS Code 172)	1	40377622	rs4661007	T	C	0.073498	-0.0966	8.57e-05	no	no	no	no	no	yes
Skin Cancer (PheWAS Code 172)	1	41800636	rs144063059	A	G	0.012189	-0.208	0.000401	no	no	no	no	no	yes
Skin Cancer (PheWAS Code 172)	1	46936423	rs10890401	A	G	0.118768	-0.0764	0.000107	no	no	no	no	no	yes
Skin Cancer (PheWAS Code 172)	1	53638841	rs116295189	G	T	0.033647	-0.124	0.000395	no	no	no	no	no	yes
Skin Cancer (PheWAS Code 172)	1	55218254	rs1180964	A	G	0.146241	-0.0787	1.23e-05	no	no	no	no	yes	yes
Skin Cancer (PheWAS Code 172)	1	56932743	rs113621824	T	C	0.024665	-0.161	0.000126	no	no	no	no	no	yes
Skin Cancer (PheWAS Code 172)	1	58800475	rs12567514	C	T	0.171898	0.0657	0.000107	no	no	no	no	no	yes
Skin Cancer (PheWAS Code 172)	1	58844894	rs114450372	T	C	0.028646	-0.135	0.000372	no	no	no	no	no	yes
Skin Cancer (PheWAS Code 172)	1	59169839	rs10889111	C	A	0.424595	0.0471	0.000217	no	no	no	no	no	yes
Skin Cancer (PheWAS Code 172)	1	63427275	rs7545963	G	A	0.278845	0.0578	4.88e-05	no	no	no	no	yes	yes
Skin Cancer (PheWAS Code 172)	1	69587292	rs61783678	C	G	0.007448	-0.275	0.000405	no	no	no	no	no	yes
Skin Cancer (PheWAS Code 172)	1	69984374	rs571512358	G	A	0.007206	0.418	0.000176	no	no	no	no	no	yes
Skin Cancer (PheWAS Code 172)	1	74042928	rs11210289	C	T	0.830678	-0.0623	0.000199	no	no	no	no	no	yes
Skin Cancer (PheWAS Code 172)	1	78932840	rs61778241	T	C	0.100775	0.0772	0.000236	no	no	no	no	no	yes
Skin Cancer (PheWAS Code 172)	1	84113440	rs12138952	T	C	0.07927	-0.0934	6.65e-05	no	no	no	no	no	yes
Skin Cancer (PheWAS Code 172)	1	89303785	rs10922491	T	C	0.349592	0.0547	3.61e-05	no	no	no	no	yes	yes
Skin Cancer (PheWAS Code 172)	1	95955006	rs1415567	A	G	0.837672	0.0598	0.000477	no	no	no	no	no	yes
Skin Cancer (PheWAS Code 172)	1	97066122	rs114923620	A	T	0.042454	-0.111	0.000498	no	no	no	no	no	yes
Skin Cancer (PheWAS Code 172)	1	97726835	rs111760482	A	G	0.005596	0.351	0.000148	no	no	no	no	no	yes
Skin Cancer (PheWAS Code 172)	1	101395871	rs12736451	C	A	0.205643	-0.0613	0.000104	no	no	no	no	no	yes
Skin Cancer (PheWAS Code 172)	1	101786034	rs1555263	A	G	0.392614	0.0462	0.00035	no	no	no	no	no	yes
Skin Cancer (PheWAS Code 172)	1	102834848	rs1953976	T	C	0.293731	0.0486	0.000467	no	no	no	no	no	yes
Skin Cancer (PheWAS Code 172)	1	104353327	rs7528784	G	A	0.014218	-0.201	0.000265	no	no	no	no	no	yes
Skin Cancer (PheWAS Code 172)	1	106367834	rs12030387	A	T	0.102791	-0.0774	0.000251	no	no	no	no	no	yes
Skin Cancer (PheWAS Code 172)	1	107860836	rs12730063	C	A	0.682043	0.0476	0.00045	no	no	no	no	no	yes
Skin Cancer (PheWAS Code 172)	1	112511555	rs12753051	A	G	0.263433	0.0523	0.000267	no	no	no	no	no	yes
Skin Cancer (PheWAS Code 172)	1	112657762	rs399538	C	T	0.754703	-0.0559	0.000132	no	no	no	no	no	yes
Skin Cancer (PheWAS Code 172)	1	112735099	rs140906231	A	G	0.007329	0.27	0.000421	no	no	no	no	no	yes
Skin Cancer (PheWAS Code 172)	1	114451386	rs12046289	A	G	0.140803	-0.0776	1.75e-05	no	no	no	no	yes	yes
Skin Cancer (PheWAS Code 172)	1	115277565	rs17032862	T	C	0.006206	-0.283	0.000435	no	no	no	no	no	yes
Skin Cancer (PheWAS Code 172)	1	150130096	rs78681982	A	G	0.047927	0.168	1.33e-08	no	yes	yes	yes	yes	yes
Skin Cancer (PheWAS Code 172)	1	151135855	rs12097169	C	A	0.085066	0.11	1.41e-06	no	no	no	yes	yes	yes
Skin Cancer (PheWAS Code 172)	1	152179152	rs12123821	T	C	0.04817	0.112	0.000131	no	no	no	no	no	yes
Skin Cancer (PheWAS Code 172)	1	154787735	rs11264265	C	T	0.323266	-0.0498	0.000211	no	no	no	no	no	yes
Skin Cancer (PheWAS Code 172)	1	154834546	rs71628635	C	A	0.074616	0.107	1.17e-05	no	no	no	no	yes	yes
Skin Cancer (PheWAS Code 172)	1	154984363	rs1870940	A	G	0.272373	0.0799	2.03e-08	no	yes	yes	yes	yes	yes
Skin Cancer (PheWAS Code 172)	1	155893788	rs45498104	T	C	0.083662	0.0807	0.000435	no	no	no	no	no	yes
Skin Cancer (PheWAS Code 172)	1	158792421	rs11265077	A	G	0.194509	-0.0655	3.84e-05	no	no	no	no	yes	yes
Skin Cancer (PheWAS Code 172)	1	159044225	rs78916278	G	C	0.052545	0.108	0.000134	no	no	no	no	no	yes
Skin Cancer (PheWAS Code 172)	1	159567922	rs1037145	C	T	0.580366	-0.0452	0.000405	no	no	no	no	no	yes
Skin Cancer (PheWAS Code 172)	1	159639574	rs558666497	G	A	0.006067	0.409	4.11e-05	no	no	no	no	yes	yes
Skin Cancer (PheWAS Code 172)	1	159774393	rs148201655	C	G	0.009095	0.295	1.97e-05	no	no	no	no	yes	yes
Skin Cancer (PheWAS Code 172)	1	163635058	rs10799942	T	G	0.443942	-0.0525	3.51e-05	no	no	no	no	yes	yes
Skin Cancer (PheWAS Code 172)	1	165413644	rs100537	G	A	0.534669	0.0467	0.000262	no	no	no	no	no	yes
Skin Cancer (PheWAS Code 172)	1	167533511	rs77088022	C	T	0.052855	-0.103	0.000254	no	no	no	no	no	yes
Skin Cancer (PheWAS Code 172)	1	167802517	rs182120205	T	C	0.007302	-0.274	0.000297	no	no	no	no	no	yes
Skin Cancer (PheWAS Code 172)	1	168370260	rs2268544	G	A	0.033093	0.153	1.52e-05	no	no	no	no	yes	yes
Skin Cancer (PheWAS Code 172)	1	170376743	rs12408490	G	A	0.546353	0.0477	0.00019	no	no	no	no	no	yes
Skin Cancer (PheWAS Code 172)	1	170455212	rs73025646	A	G	0.026865	-0.144	0.000236	no	no	no	no	no	yes
Skin Cancer (PheWAS Code 172)	1	175490238	rs150667681	A	G	0.037593	-0.122	0.000451	no	no	no	no	no	yes
Skin Cancer (PheWAS Code 172)	1	180931508	rs3737062	G	T	0.553324	0.0467	0.000223	no	no	no	no	no	yes
Skin Cancer (PheWAS Code 172)	1	181220855	rs2446392	T	C	0.872167	-0.0666	0.000407	no	no	no	no	no	yes
Skin Cancer (PheWAS Code 172)	1	183784953	rs150431406	T	C	0.013793	0.244	1.18e-05	no	no	no	no	yes	yes
Skin Cancer (PheWAS Code 172)	1	184927846	rs6659048	G	T	0.06141	-0.0929	0.000478	no	no	no	no	no	yes
Skin Cancer (PheWAS Code 172)	1	186916115	rs12720625	G	A	0.018631	0.175	0.000262	no	no	no	no	no	yes
Skin Cancer (PheWAS Code 172)	1	187242295	rs77318850	A	G	0.032527	0.133	0.000191	no	no	no	no	no	yes
Skin Cancer (PheWAS Code 172)	1	187519057	rs76734040	T	C	0.007647	0.283	0.000162	no	no	no	no	no	yes
Skin Cancer (PheWAS Code 172)	1	187826885	rs368156276	G	A	0.005027	0.5	4.94e-05	no	no	no	no	yes	yes
Skin Cancer (PheWAS Code 172)	1	194063365	rs74914828	A	T	0.007963	0.311	0.000174	no	no	no	no	no	yes
Skin Cancer (PheWAS Code 172)	1	194503795	rs116638028	T	C	0.017242	0.192	0.000457	no	no	no	no	no	yes
Skin Cancer (PheWAS Code 172)	1	205023349	rs12134459	T	C	0.519136	-0.0473	0.000177	no	no	no	no	no	yes
Skin Cancer (PheWAS Code 172)	1	208402107	rs12404757	C	G	0.178011	0.0582	0.000398	no	no	no	no	no	yes
Skin Cancer (PheWAS Code 172)	1	211754762	rs75978039	T	C	0.009778	0.248	0.000193	no	no	no	no	no	yes
Skin Cancer (PheWAS Code 172)	1	213162146	rs3010779	A	G	0.292721	0.0489	0.00041	no	no	no	no	no	yes
Skin Cancer (PheWAS Code 172)	1	214553397	rs3104458	T	C	0.088626	0.0831	0.000184	no	no	no	no	no	yes
Skin Cancer (PheWAS Code 172)	1	214844347	rs147510925	C	G	0.022979	-0.177	0.000101	no	no	no	no	no	yes
Skin Cancer (PheWAS Code 172)	1	215093990	rs115782354	G	A	0.01335	-0.215	0.000143	no	no	no	no	no	yes
Skin Cancer (PheWAS Code 172)	1	219294570	rs61823192	T	C	0.02981	0.142	0.000249	no	no	no	no	no	yes
Skin Cancer (PheWAS Code 172)	1	220244229	rs142341066	T	C	0.092976	-0.0783	0.000321	no	no	no	no	no	yes
Skin Cancer (PheWAS Code 172)	1	220588883	rs11118550	G	T	0.252376	-0.0552	0.000154	no	no	no	no	no	yes
Skin Cancer (PheWAS Code 172)	1	224695151	rs144392520	C	T	0.014269	-0.235	3.12e-05	no	no	no	no	yes	yes
Skin Cancer (PheWAS Code 172)	1	225657656	rs184813158	A	C	0.005127	0.442	1.12e-05	no	no	no	no	yes	yes
Skin Cancer (PheWAS Code 172)	1	226354890	rs77749027	C	T	0.035841	0.123	0.000393	no	no	no	no	no	yes
Skin Cancer (PheWAS Code 172)	1	226633466	rs12134025	A	C	0.22013	0.0594	9.43e-05	no	no	no	no	no	yes
Skin Cancer (PheWAS Code 172)	1	226671265	rs61835459	T	C	0.105748	-0.076	0.00028	no	no	no	no	no	yes
Skin Cancer (PheWAS Code 172)	1	228929674	rs171321	A	C	0.658017	-0.0493	0.000201	no	no	no	no	no	yes
Skin Cancer (PheWAS Code 172)	1	228936683	rs80340359	A	C	0.031724	0.152	2.33e-05	no	no	no	no	yes	yes
Skin Cancer (PheWAS Code 172)	1	228994388	rs12070203	T	C	0.24358	0.155	1.1e-25	yes	yes	yes	yes	yes	yes
Skin Cancer (PheWAS Code 172)	1	229029593	rs144748714	G	A	0.021633	0.162	0.000308	no	no	no	no	no	yes
Skin Cancer (PheWAS Code 172)	1	229066925	rs17353527	G	C	0.195943	-0.0567	0.00035	no	no	no	no	no	yes
Skin Cancer (PheWAS Code 172)	1	231442272	rs7513483	T	C	0.276609	-0.0533	0.000244	no	no	no	no	no	yes
Skin Cancer (PheWAS Code 172)	1	233233279	rs72763914	C	T	0.049943	-0.104	0.000356	no	no	no	no	no	yes
Skin Cancer (PheWAS Code 172)	1	236260262	rs2753449	C	T	0.635279	0.0493	0.00044	no	no	no	no	no	yes
Skin Cancer (PheWAS Code 172)	1	236339034	rs10802340	C	G	0.160214	0.0625	0.000301	no	no	no	no	no	yes
Skin Cancer (PheWAS Code 172)	1	236660719	rs114713913	A	G	0.091442	0.0933	6.22e-05	no	no	no	no	no	yes
Skin Cancer (PheWAS Code 172)	1	238088585	rs183942201	G	A	0.009798	0.244	0.000315	no	no	no	no	no	yes
Skin Cancer (PheWAS Code 172)	1	238720675	rs185802811	A	G	0.005244	-0.344	0.000198	no	no	no	no	no	yes
Skin Cancer (PheWAS Code 172)	1	239329782	rs12138491	T	G	0.563639	0.0533	0.000117	no	no	no	no	no	yes
Skin Cancer (PheWAS Code 172)	1	242023898	rs4149909	G	A	0.032693	0.138	9.19e-05	no	no	no	no	no	yes
Skin Cancer (PheWAS Code 172)	1	244534041	rs78126303	G	C	0.059258	-0.113	0.000181	no	no	no	no	no	yes
Skin Cancer (PheWAS Code 172)	1	245617678	rs150534582	C	T	0.007243	0.274	0.00041	no	no	no	no	no	yes
Skin Cancer (PheWAS Code 172)	1	248264739	rs189436487	G	A	0.011337	0.225	0.000279	no	no	no	no	no	yes
Skin Cancer (PheWAS Code 172)	2	41366	rs55798386	T	C	0.091086	-0.081	0.000229	no	no	no	no	no	yes
Skin Cancer (PheWAS Code 172)	2	1079320	rs4971432	T	C	0.78202	-0.061	6.47e-05	no	no	no	no	no	yes
Skin Cancer (PheWAS Code 172)	2	4562770	rs141797861	T	C	0.00519	0.323	0.000454	no	no	no	no	no	yes
Skin Cancer (PheWAS Code 172)	2	5187629	rs72631543	C	G	0.014343	0.204	0.000122	no	no	no	no	no	yes
Skin Cancer (PheWAS Code 172)	2	5278532	rs970258	C	T	0.829859	-0.0655	0.000106	no	no	no	no	no	yes
Skin Cancer (PheWAS Code 172)	2	5688981	rs2882274	C	T	0.516919	0.0617	1.11e-06	no	no	no	yes	yes	yes
Skin Cancer (PheWAS Code 172)	2	6753497	rs11884506	A	G	0.070122	0.108	2.28e-05	no	no	no	no	yes	yes
Skin Cancer (PheWAS Code 172)	2	7704860	rs79522206	A	G	0.026068	0.166	2.62e-05	no	no	no	no	yes	yes
Skin Cancer (PheWAS Code 172)	2	7738378	rs7594715	T	C	0.472856	0.0456	0.000295	no	no	no	no	no	yes
Skin Cancer (PheWAS Code 172)	2	8965007	rs149613369	A	G	0.005854	-0.344	0.000111	no	no	no	no	no	yes
Skin Cancer (PheWAS Code 172)	2	9952076	rs10803702	A	G	0.158029	0.0651	0.000217	no	no	no	no	no	yes
Skin Cancer (PheWAS Code 172)	2	10084888	rs12464130	T	C	0.46899	-0.0531	5.04e-05	no	no	no	no	no	yes
Skin Cancer (PheWAS Code 172)	2	11526716	rs12466910	A	G	0.434038	-0.0647	5.13e-07	no	no	no	yes	yes	yes
Skin Cancer (PheWAS Code 172)	2	13562849	rs183886314	G	A	0.005354	0.391	7.07e-05	no	no	no	no	no	yes
Skin Cancer (PheWAS Code 172)	2	13702476	rs1357637	G	A	0.925844	0.0861	0.000348	no	no	no	no	no	yes
Skin Cancer (PheWAS Code 172)	2	16466596	rs116564120	C	T	0.00773	-0.277	0.000229	no	no	no	no	no	yes
Skin Cancer (PheWAS Code 172)	2	16468262	rs141709730	T	C	0.010718	-0.234	0.000262	no	no	no	no	no	yes
Skin Cancer (PheWAS Code 172)	2	16490831	rs340797	T	G	0.103935	-0.141	1.17e-11	yes	yes	yes	yes	yes	yes
Skin Cancer (PheWAS Code 172)	2	16538820	rs77563786	T	G	0.013123	-0.237	5.69e-05	no	no	no	no	no	yes
Skin Cancer (PheWAS Code 172)	2	21342897	rs189736298	T	C	0.010407	0.255	8.2e-05	no	no	no	no	no	yes
Skin Cancer (PheWAS Code 172)	2	21574503	rs219552	A	G	0.155382	0.0873	6.09e-07	no	no	no	yes	yes	yes
Skin Cancer (PheWAS Code 172)	2	21823078	rs79478481	G	A	0.007083	-0.293	0.000452	no	no	no	no	no	yes
Skin Cancer (PheWAS Code 172)	2	25932710	rs6740433	T	C	0.695785	0.0523	0.000163	no	no	no	no	no	yes
Skin Cancer (PheWAS Code 172)	2	29372299	rs13006438	C	T	0.041391	0.119	0.000346	no	no	no	no	no	yes
Skin Cancer (PheWAS Code 172)	2	32800613	rs545670061	T	C	0.00624	0.335	5.79e-05	no	no	no	no	no	yes
Skin Cancer (PheWAS Code 172)	2	33096055	rs115197549	C	T	0.008291	-0.28	0.000199	no	no	no	no	no	yes
Skin Cancer (PheWAS Code 172)	2	33313039	rs218175	A	G	0.992601	0.26	0.000489	no	no	no	no	no	yes
Skin Cancer (PheWAS Code 172)	2	33585542	rs114531894	C	G	0.015559	-0.202	0.000126	no	no	no	no	no	yes
Skin Cancer (PheWAS Code 172)	2	34642786	rs114383366	C	T	0.022508	-0.18	5.53e-05	no	no	no	no	no	yes
Skin Cancer (PheWAS Code 172)	2	36830318	rs58657277	G	A	0.096399	0.0836	0.000106	no	no	no	no	no	yes
Skin Cancer (PheWAS Code 172)	2	36935370	rs72783123	T	C	0.006293	0.343	4.22e-05	no	no	no	no	yes	yes
Skin Cancer (PheWAS Code 172)	2	37164857	rs4670637	G	T	0.366907	0.0593	5.69e-06	no	no	no	no	yes	yes
Skin Cancer (PheWAS Code 172)	2	37991952	rs72797759	G	T	0.044133	0.156	0.000264	no	no	no	no	no	yes
Skin Cancer (PheWAS Code 172)	2	38277376	rs4670811	A	C	0.443155	-0.0462	0.000277	no	no	no	no	no	yes
Skin Cancer (PheWAS Code 172)	2	38285605	rs163077	C	T	0.730626	-0.0543	0.000141	no	no	no	no	no	yes
Skin Cancer (PheWAS Code 172)	2	38298139	rs1800440	C	T	0.1858	-0.0832	2.76e-07	no	no	yes	yes	yes	yes
Skin Cancer (PheWAS Code 172)	2	38338759	rs186915301	G	A	0.007552	-0.321	8.65e-05	no	no	no	no	no	yes
Skin Cancer (PheWAS Code 172)	2	38487606	rs4670840	G	T	0.284411	-0.0589	2.55e-05	no	no	no	no	yes	yes
Skin Cancer (PheWAS Code 172)	2	38812656	rs3213851	G	A	0.024173	0.145	0.000424	no	no	no	no	no	yes
Skin Cancer (PheWAS Code 172)	2	43418676	rs188835849	G	C	0.014891	-0.2	0.000346	no	no	no	no	no	yes
Skin Cancer (PheWAS Code 172)	2	44077225	rs7590687	C	T	0.922641	0.0894	0.000217	no	no	no	no	no	yes
Skin Cancer (PheWAS Code 172)	2	44124476	rs142848196	T	C	0.008118	-0.294	0.000108	no	no	no	no	no	yes
Skin Cancer (PheWAS Code 172)	2	45625399	rs183819532	C	A	0.011434	0.22	0.000295	no	no	no	no	no	yes
Skin Cancer (PheWAS Code 172)	2	45854864	rs17323037	G	A	0.363848	0.0514	8.37e-05	no	no	no	no	no	yes
Skin Cancer (PheWAS Code 172)	2	46318436	rs4080680	C	T	0.819864	-0.06	0.000256	no	no	no	no	no	yes
Skin Cancer (PheWAS Code 172)	2	46374721	rs148158767	T	C	0.024548	0.168	4.4e-05	no	no	no	no	yes	yes
Skin Cancer (PheWAS Code 172)	2	51773871	rs17862707	C	T	0.028622	0.166	1.61e-05	no	no	no	no	yes	yes
Skin Cancer (PheWAS Code 172)	2	52895642	rs12464202	T	G	0.035409	0.12	0.000447	no	no	no	no	no	yes
Skin Cancer (PheWAS Code 172)	2	69552451	rs77753566	T	G	0.159557	-0.0624	0.000357	no	no	no	no	no	yes
Skin Cancer (PheWAS Code 172)	2	73778385	rs75124321	T	C	0.008227	0.272	0.000203	no	no	no	no	no	yes
Skin Cancer (PheWAS Code 172)	2	86038287	rs142829272	T	G	0.006349	-0.308	0.000315	no	no	no	no	no	yes
Skin Cancer (PheWAS Code 172)	2	86583369	rs116822847	A	G	0.011664	0.227	0.000215	no	no	no	no	no	yes
Skin Cancer (PheWAS Code 172)	2	87036454	rs149419286	A	T	0.005241	0.458	2.7e-05	no	no	no	no	yes	yes
Skin Cancer (PheWAS Code 172)	2	88559607	rs114954012	T	C	0.063131	-0.137	1.44e-07	no	no	yes	yes	yes	yes
Skin Cancer (PheWAS Code 172)	2	96738708	rs78752116	C	T	0.016636	0.184	0.000203	no	no	no	no	no	yes
Skin Cancer (PheWAS Code 172)	2	97554047	rs145541690	T	C	0.011273	-0.257	8.21e-05	no	no	no	no	no	yes
Skin Cancer (PheWAS Code 172)	2	102296027	rs62155148	G	C	0.011719	-0.217	0.000275	no	no	no	no	no	yes
Skin Cancer (PheWAS Code 172)	2	103507160	rs142687769	C	G	0.018908	0.173	0.000476	no	no	no	no	no	yes
Skin Cancer (PheWAS Code 172)	2	106146095	rs13012147	T	A	0.354256	0.0743	1.88e-08	no	yes	yes	yes	yes	yes
Skin Cancer (PheWAS Code 172)	2	106191961	rs72821576	A	G	0.137158	-0.0658	0.000342	no	no	no	no	no	yes
Skin Cancer (PheWAS Code 172)	2	106262485	rs114276884	T	C	0.017094	-0.169	0.000476	no	no	no	no	no	yes
Skin Cancer (PheWAS Code 172)	2	113480837	rs150861176	T	C	0.014374	-0.213	0.000181	no	no	no	no	no	yes
Skin Cancer (PheWAS Code 172)	2	117351246	rs77609023	A	T	0.025816	0.145	0.000272	no	no	no	no	no	yes
Skin Cancer (PheWAS Code 172)	2	118596120	rs114363629	T	C	0.018661	0.171	0.000257	no	no	no	no	no	yes
Skin Cancer (PheWAS Code 172)	2	125613369	rs116529467	A	G	0.060286	-0.101	0.00018	no	no	no	no	no	yes
Skin Cancer (PheWAS Code 172)	2	125962201	rs79875400	C	T	0.069553	-0.0898	0.000297	no	no	no	no	no	yes
Skin Cancer (PheWAS Code 172)	2	127945105	rs140005204	A	G	0.00896	0.259	0.000299	no	no	no	no	no	yes
Skin Cancer (PheWAS Code 172)	2	129543158	rs74456839	T	C	0.009636	0.25	0.000227	no	no	no	no	no	yes
Skin Cancer (PheWAS Code 172)	2	131527378	rs150058534	T	C	0.009156	0.268	0.000175	no	no	no	no	no	yes
Skin Cancer (PheWAS Code 172)	2	134152610	rs7572861	C	T	0.757376	-0.0534	0.000292	no	no	no	no	no	yes
Skin Cancer (PheWAS Code 172)	2	139211110	rs139449120	G	T	0.008541	-0.285	5.01e-05	no	no	no	no	no	yes
Skin Cancer (PheWAS Code 172)	2	139509742	rs6733884	A	C	0.135187	-0.067	0.000266	no	no	no	no	no	yes
Skin Cancer (PheWAS Code 172)	2	146822166	rs12691728	A	C	0.01595	-0.181	0.000343	no	no	no	no	no	yes
Skin Cancer (PheWAS Code 172)	2	151302339	rs112564605	G	T	0.005398	0.309	0.000464	no	no	no	no	no	yes
Skin Cancer (PheWAS Code 172)	2	153465504	rs76455253	A	C	0.01574	0.196	0.000104	no	no	no	no	no	yes
Skin Cancer (PheWAS Code 172)	2	154355301	rs148569271	G	T	0.007582	0.324	4.24e-05	no	no	no	no	yes	yes
Skin Cancer (PheWAS Code 172)	2	154433676	rs4366854	G	A	0.521052	0.0495	0.000278	no	no	no	no	no	yes
Skin Cancer (PheWAS Code 172)	2	155077962	rs11892473	G	A	0.398207	-0.0469	0.000313	no	no	no	no	no	yes
Skin Cancer (PheWAS Code 172)	2	155681296	rs111317775	T	C	0.04391	0.119	0.000165	no	no	no	no	no	yes
Skin Cancer (PheWAS Code 172)	2	157468552	rs564465641	A	G	0.005065	0.421	5.96e-06	no	no	no	no	yes	yes
Skin Cancer (PheWAS Code 172)	2	159742862	rs66466774	T	C	0.0812	0.0823	0.000382	no	no	no	no	no	yes
Skin Cancer (PheWAS Code 172)	2	159999506	rs6731216	C	G	0.212771	0.0536	0.000495	no	no	no	no	no	yes
Skin Cancer (PheWAS Code 172)	2	160133148	rs62172690	T	C	0.010187	-0.267	6.48e-05	no	no	no	no	no	yes
Skin Cancer (PheWAS Code 172)	2	160196615	rs77090394	C	A	0.044869	-0.124	6.56e-05	no	no	no	no	no	yes
Skin Cancer (PheWAS Code 172)	2	163117904	rs114165927	C	G	0.073104	0.0903	0.000215	no	no	no	no	no	yes
Skin Cancer (PheWAS Code 172)	2	165458949	rs150129553	A	C	0.006966	-0.29	0.000325	no	no	no	no	no	yes
Skin Cancer (PheWAS Code 172)	2	169892468	rs116412380	T	C	0.011043	0.279	8.94e-06	no	no	no	no	yes	yes
Skin Cancer (PheWAS Code 172)	2	169925665	rs184906343	G	C	0.005897	0.295	0.00049	no	no	no	no	no	yes
Skin Cancer (PheWAS Code 172)	2	172989858	rs180748075	C	T	0.007662	0.262	0.000495	no	no	no	no	no	yes
Skin Cancer (PheWAS Code 172)	2	174335647	rs76060578	A	G	0.032724	-0.134	0.000156	no	no	no	no	no	yes
Skin Cancer (PheWAS Code 172)	2	174703103	rs149455344	A	C	0.006304	-0.302	0.000437	no	no	no	no	no	yes
Skin Cancer (PheWAS Code 172)	2	175345510	rs4972667	T	A	0.31956	0.0482	0.000427	no	no	no	no	no	yes
Skin Cancer (PheWAS Code 172)	2	176717873	rs6433563	G	A	0.504788	-0.0442	0.00045	no	no	no	no	no	yes
Skin Cancer (PheWAS Code 172)	2	180389333	rs17285077	T	C	0.322943	0.047	0.000498	no	no	no	no	no	yes
Skin Cancer (PheWAS Code 172)	2	181628138	rs10211543	A	G	0.447925	0.0488	0.000115	no	no	no	no	no	yes
Skin Cancer (PheWAS Code 172)	2	182001025	rs142796448	T	G	0.00877	0.313	1.74e-05	no	no	no	no	yes	yes
Skin Cancer (PheWAS Code 172)	2	182313718	rs35447825	G	T	0.059082	0.0954	0.000369	no	no	no	no	no	yes
Skin Cancer (PheWAS Code 172)	2	182433873	rs13020564	T	G	0.369806	-0.0523	6.3e-05	no	no	no	no	no	yes
Skin Cancer (PheWAS Code 172)	2	184326571	rs11695320	C	T	0.193232	0.0693	2.21e-05	no	no	no	no	yes	yes
Skin Cancer (PheWAS Code 172)	2	185504506	rs146041840	A	G	0.41247	-0.0464	0.000283	no	no	no	no	no	yes
Skin Cancer (PheWAS Code 172)	2	186032927	rs77231433	G	C	0.040023	-0.113	0.00041	no	no	no	no	no	yes
Skin Cancer (PheWAS Code 172)	2	189149598	rs11678729	G	T	0.025131	-0.146	0.000303	no	no	no	no	no	yes
Skin Cancer (PheWAS Code 172)	2	190153347	rs13011374	C	T	0.689788	-0.0501	0.000227	no	no	no	no	no	yes
Skin Cancer (PheWAS Code 172)	2	190947260	rs785242	G	A	0.539544	0.0486	0.00014	no	no	no	no	no	yes
Skin Cancer (PheWAS Code 172)	2	192002538	rs2356350	A	G	0.598091	0.0492	0.000149	no	no	no	no	no	yes
Skin Cancer (PheWAS Code 172)	2	196623368	rs116030928	A	G	0.007191	0.309	0.000118	no	no	no	no	no	yes
Skin Cancer (PheWAS Code 172)	2	202153225	rs700635	A	C	0.732756	-0.155	4.92e-27	yes	yes	yes	yes	yes	yes
Skin Cancer (PheWAS Code 172)	2	204678417	rs17594516	A	G	0.019261	0.19	3.8e-05	no	no	no	no	yes	yes
Skin Cancer (PheWAS Code 172)	2	204755309	rs1991416	G	A	0.314418	-0.0609	7.45e-06	no	no	no	no	yes	yes
Skin Cancer (PheWAS Code 172)	2	205406107	rs187055601	A	G	0.00507	0.352	0.000222	no	no	no	no	no	yes
Skin Cancer (PheWAS Code 172)	2	208100354	rs10189395	G	A	0.327242	-0.0489	0.000268	no	no	no	no	no	yes
Skin Cancer (PheWAS Code 172)	2	210963693	rs73007228	C	T	0.037029	-0.127	0.000218	no	no	no	no	no	yes
Skin Cancer (PheWAS Code 172)	2	212904577	rs188480345	T	G	0.007984	0.261	0.000413	no	no	no	no	no	yes
Skin Cancer (PheWAS Code 172)	2	214565596	rs13028538	T	C	0.350456	-0.0484	0.000245	no	no	no	no	no	yes
Skin Cancer (PheWAS Code 172)	2	217644086	rs77284303	A	G	0.074815	-0.0842	0.000474	no	no	no	no	no	yes
Skin Cancer (PheWAS Code 172)	2	217705879	rs150163062	A	G	0.009229	0.257	0.000272	no	no	no	no	no	yes
Skin Cancer (PheWAS Code 172)	2	220715212	rs1549377	A	G	0.214985	0.061	6.75e-05	no	no	no	no	no	yes
Skin Cancer (PheWAS Code 172)	2	222081981	rs13025789	G	A	0.197151	-0.0593	0.000236	no	no	no	no	no	yes
Skin Cancer (PheWAS Code 172)	2	222307025	rs148227543	C	T	0.007056	-0.275	0.000468	no	no	no	no	no	yes
Skin Cancer (PheWAS Code 172)	2	226651430	rs10211587	A	T	0.696666	-0.0512	0.000183	no	no	no	no	no	yes
Skin Cancer (PheWAS Code 172)	2	226813090	rs10210452	T	C	0.144522	-0.0626	0.000499	no	no	no	no	no	yes
Skin Cancer (PheWAS Code 172)	2	227307691	rs114982530	C	T	0.015542	0.208	0.000107	no	no	no	no	no	yes
Skin Cancer (PheWAS Code 172)	2	228012304	rs147186690	C	T	0.008895	-0.295	7.32e-05	no	no	no	no	no	yes
Skin Cancer (PheWAS Code 172)	2	228406410	rs192264559	A	C	0.024409	-0.169	3.26e-05	no	no	no	no	yes	yes
Skin Cancer (PheWAS Code 172)	2	228812013	rs10196736	G	T	0.279282	-0.0549	8.89e-05	no	no	no	no	no	yes
Skin Cancer (PheWAS Code 172)	2	233954969	rs12233023	A	T	0.211817	-0.0612	7.69e-05	no	no	no	no	no	yes
Skin Cancer (PheWAS Code 172)	2	235389512	rs182694827	G	C	0.005744	0.325	0.000442	no	no	no	no	no	yes
Skin Cancer (PheWAS Code 172)	2	235613954	rs112543918	A	G	0.006897	0.277	0.000345	no	no	no	no	no	yes
Skin Cancer (PheWAS Code 172)	2	235863643	rs6752957	G	C	0.66213	0.0478	0.00033	no	no	no	no	no	yes
Skin Cancer (PheWAS Code 172)	2	236068095	rs3924658	A	G	0.721603	0.0527	0.000446	no	no	no	no	no	yes
Skin Cancer (PheWAS Code 172)	2	238233410	rs4663722	G	C	0.088393	-0.0785	0.000414	no	no	no	no	no	yes
Skin Cancer (PheWAS Code 172)	2	240749736	rs4852003	C	G	0.926397	0.111	4.91e-06	no	no	no	yes	yes	yes
Skin Cancer (PheWAS Code 172)	2	240818724	rs184066100	A	C	0.008507	0.31	2.82e-05	no	no	no	no	yes	yes
Skin Cancer (PheWAS Code 172)	2	242690770	rs141343442	C	T	0.044265	0.117	0.000233	no	no	no	no	no	yes
Skin Cancer (PheWAS Code 172)	3	3006444	rs10510243	G	A	0.122841	0.0712	0.000223	no	no	no	no	no	yes
Skin Cancer (PheWAS Code 172)	3	4452737	rs813811	A	G	0.690656	0.0513	0.000163	no	no	no	no	no	yes
Skin Cancer (PheWAS Code 172)	3	5345166	rs11130330	C	T	0.601952	0.0491	0.000143	no	no	no	no	no	yes
Skin Cancer (PheWAS Code 172)	3	8915119	rs658371	C	G	0.814872	0.0648	6.39e-05	no	no	no	no	no	yes
Skin Cancer (PheWAS Code 172)	3	11555842	rs2454477	A	G	0.795116	0.077	8.15e-07	no	no	no	yes	yes	yes
Skin Cancer (PheWAS Code 172)	3	14806887	rs111465101	T	C	0.028619	-0.14	0.000274	no	no	no	no	no	yes
Skin Cancer (PheWAS Code 172)	3	26546679	rs1910148	A	G	0.434716	0.0472	0.000199	no	no	no	no	no	yes
Skin Cancer (PheWAS Code 172)	3	26929475	rs192571972	T	C	0.006599	0.307	0.000182	no	no	no	no	no	yes
Skin Cancer (PheWAS Code 172)	3	31853564	rs34913392	A	G	0.01444	-0.204	0.000409	no	no	no	no	no	yes
Skin Cancer (PheWAS Code 172)	3	32224862	rs141247695	G	A	0.026453	-0.164	0.000112	no	no	no	no	no	yes
Skin Cancer (PheWAS Code 172)	3	34779016	rs114647221	T	C	0.045589	0.109	0.000494	no	no	no	no	no	yes
Skin Cancer (PheWAS Code 172)	3	34959944	rs139481039	T	A	0.005973	-0.307	0.000359	no	no	no	no	no	yes
Skin Cancer (PheWAS Code 172)	3	41343061	rs115554239	G	A	0.007164	0.298	0.00031	no	no	no	no	no	yes
Skin Cancer (PheWAS Code 172)	3	43931049	rs150861230	G	T	0.022563	-0.154	0.00049	no	no	no	no	no	yes
Skin Cancer (PheWAS Code 172)	3	44929810	rs116100292	A	C	0.037064	0.136	5.01e-05	no	no	no	no	no	yes
Skin Cancer (PheWAS Code 172)	3	45753211	rs9884084	G	A	0.136005	0.0665	0.000283	no	no	no	no	no	yes
Skin Cancer (PheWAS Code 172)	3	46451680	rs1015164	G	A	0.681723	-0.0626	3.44e-06	no	no	no	yes	yes	yes
Skin Cancer (PheWAS Code 172)	3	46647706	rs1402146	C	T	0.468094	0.0538	2.2e-05	no	no	no	no	yes	yes
Skin Cancer (PheWAS Code 172)	3	54279066	rs4446245	G	A	0.99458	0.335	0.000194	no	no	no	no	no	yes
Skin Cancer (PheWAS Code 172)	3	55497394	rs142976551	A	G	0.0052	0.389	0.000103	no	no	no	no	no	yes
Skin Cancer (PheWAS Code 172)	3	56845727	rs2047626	G	T	0.018242	0.189	8.37e-05	no	no	no	no	no	yes
Skin Cancer (PheWAS Code 172)	3	61842596	rs76399610	A	G	0.054277	0.11	8e-05	no	no	no	no	no	yes
Skin Cancer (PheWAS Code 172)	3	62184645	rs17633905	T	C	0.006931	-0.276	0.000386	no	no	no	no	no	yes
Skin Cancer (PheWAS Code 172)	3	62338351	rs115111735	C	T	0.046044	0.108	0.000413	no	no	no	no	no	yes
Skin Cancer (PheWAS Code 172)	3	64526567	rs9866261	G	A	0.114685	-0.092	3.46e-06	no	no	no	yes	yes	yes
Skin Cancer (PheWAS Code 172)	3	65322335	rs17031792	T	C	0.050087	0.124	1.82e-05	no	no	no	no	yes	yes
Skin Cancer (PheWAS Code 172)	3	67467428	rs142754860	A	G	0.012638	0.208	0.000403	no	no	no	no	no	yes
Skin Cancer (PheWAS Code 172)	3	68971956	rs78322192	A	G	0.024275	-0.146	0.000454	no	no	no	no	no	yes
Skin Cancer (PheWAS Code 172)	3	71517643	rs11706279	C	T	0.478721	0.0929	1.81e-13	yes	yes	yes	yes	yes	yes
Skin Cancer (PheWAS Code 172)	3	79691209	rs62259367	T	C	0.031458	0.141	0.000101	no	no	no	no	no	yes
Skin Cancer (PheWAS Code 172)	3	82408007	rs71326499	T	G	0.095545	0.0794	0.000236	no	no	no	no	no	yes
Skin Cancer (PheWAS Code 172)	3	82416553	rs112061917	T	G	0.006414	0.301	0.000252	no	no	no	no	no	yes
Skin Cancer (PheWAS Code 172)	3	82697096	rs187876298	T	C	0.011871	-0.22	0.000246	no	no	no	no	no	yes
Skin Cancer (PheWAS Code 172)	3	83328462	rs140718582	G	A	0.021187	-0.193	0.00021	no	no	no	no	no	yes
Skin Cancer (PheWAS Code 172)	3	84525528	rs112117757	G	C	0.036628	-0.135	0.000113	no	no	no	no	no	yes
Skin Cancer (PheWAS Code 172)	3	85721243	rs115741039	C	T	0.042546	-0.13	3.76e-05	no	no	no	no	yes	yes
Skin Cancer (PheWAS Code 172)	3	94651166	rs184145253	T	G	0.006603	0.305	0.000261	no	no	no	no	no	yes
Skin Cancer (PheWAS Code 172)	3	95828691	rs77889213	G	A	0.167648	0.0644	0.000138	no	no	no	no	no	yes
Skin Cancer (PheWAS Code 172)	3	96080987	rs56195219	G	A	0.089597	-0.0941	3.07e-05	no	no	no	no	yes	yes
Skin Cancer (PheWAS Code 172)	3	98471376	rs4638909	T	C	0.240764	-0.0662	7.38e-06	no	no	no	no	yes	yes
Skin Cancer (PheWAS Code 172)	3	101712270	rs2137543	T	C	0.828822	-0.0585	0.000491	no	no	no	no	no	yes
Skin Cancer (PheWAS Code 172)	3	112055793	rs4682103	G	A	0.527408	0.054	1.85e-05	no	no	no	no	yes	yes
Skin Cancer (PheWAS Code 172)	3	113810057	rs113290703	G	C	0.006826	0.314	7.61e-05	no	no	no	no	no	yes
Skin Cancer (PheWAS Code 172)	3	114158731	rs138178976	C	T	0.021148	-0.169	0.000173	no	no	no	no	no	yes
Skin Cancer (PheWAS Code 172)	3	115279165	rs139803361	C	G	0.00515	-0.366	0.000306	no	no	no	no	no	yes
Skin Cancer (PheWAS Code 172)	3	115425511	rs1158277	T	C	0.026109	-0.148	0.000191	no	no	no	no	no	yes
Skin Cancer (PheWAS Code 172)	3	116863498	rs192433694	G	A	0.005484	-0.337	0.000292	no	no	no	no	no	yes
Skin Cancer (PheWAS Code 172)	3	117463816	rs191239210	G	T	0.005241	0.329	0.000359	no	no	no	no	no	yes
Skin Cancer (PheWAS Code 172)	3	120554593	rs396521	G	A	0.17765	0.0598	0.000283	no	no	no	no	no	yes
Skin Cancer (PheWAS Code 172)	3	121831518	rs139064539	A	G	0.009405	-0.246	0.00038	no	no	no	no	no	yes
Skin Cancer (PheWAS Code 172)	3	123171514	rs184576061	G	A	0.005218	0.328	0.000316	no	no	no	no	no	yes
Skin Cancer (PheWAS Code 172)	3	126648217	rs77338006	T	C	0.037646	0.126	0.000191	no	no	no	no	no	yes
Skin Cancer (PheWAS Code 172)	3	126870111	rs187779938	G	T	0.00536	0.379	9.37e-05	no	no	no	no	no	yes
Skin Cancer (PheWAS Code 172)	3	126886606	rs75066403	T	C	0.006958	0.303	8.32e-05	no	no	no	no	no	yes
Skin Cancer (PheWAS Code 172)	3	129756297	rs187935550	G	C	0.007755	0.302	0.000212	no	no	no	no	no	yes
Skin Cancer (PheWAS Code 172)	3	132004263	rs2670098	G	A	0.122887	-0.0678	0.000464	no	no	no	no	no	yes
Skin Cancer (PheWAS Code 172)	3	132167015	rs12639443	T	C	0.10567	0.0739	0.000322	no	no	no	no	no	yes
Skin Cancer (PheWAS Code 172)	3	136091658	rs182818929	G	T	0.021982	0.161	0.000194	no	no	no	no	no	yes
Skin Cancer (PheWAS Code 172)	3	137400132	rs114054588	T	C	0.018309	0.189	0.000153	no	no	no	no	no	yes
Skin Cancer (PheWAS Code 172)	3	140125714	rs993483	T	G	0.776171	-0.0607	5.92e-05	no	no	no	no	no	yes
Skin Cancer (PheWAS Code 172)	3	140542380	rs6808549	T	C	0.653245	-0.0481	0.000273	no	no	no	no	no	yes
Skin Cancer (PheWAS Code 172)	3	142637065	rs1585194	T	A	0.15842	0.0727	2.76e-05	no	no	no	no	yes	yes
Skin Cancer (PheWAS Code 172)	3	144106877	rs80222559	C	A	0.00516	0.343	0.000106	no	no	no	no	no	yes
Skin Cancer (PheWAS Code 172)	3	145390540	rs74370175	A	G	0.020983	0.166	0.000241	no	no	no	no	no	yes
Skin Cancer (PheWAS Code 172)	3	146558545	rs150477628	G	C	0.011614	-0.251	3.7e-05	no	no	no	no	yes	yes
Skin Cancer (PheWAS Code 172)	3	150010385	rs567271484	G	A	0.006094	0.421	4.09e-06	no	no	no	yes	yes	yes
Skin Cancer (PheWAS Code 172)	3	150398963	rs73152545	G	C	0.103682	0.0842	0.000179	no	no	no	no	no	yes
Skin Cancer (PheWAS Code 172)	3	150659919	rs55953282	G	A	0.012678	0.21	0.000192	no	no	no	no	no	yes
Skin Cancer (PheWAS Code 172)	3	152889757	rs146544838	C	T	0.00577	-0.337	0.000204	no	no	no	no	no	yes
Skin Cancer (PheWAS Code 172)	3	156973754	rs11715757	A	G	0.034956	0.125	0.000244	no	no	no	no	no	yes
Skin Cancer (PheWAS Code 172)	3	162657802	rs150582314	A	G	0.008994	0.242	0.000461	no	no	no	no	no	yes
Skin Cancer (PheWAS Code 172)	3	164376951	rs189726290	T	C	0.012509	0.211	0.00041	no	no	no	no	no	yes
Skin Cancer (PheWAS Code 172)	3	169487883	rs138358992	C	T	0.039042	-0.126	0.000193	no	no	no	no	no	yes
Skin Cancer (PheWAS Code 172)	3	170879985	rs113979496	T	C	0.051288	0.104	0.000436	no	no	no	no	no	yes
Skin Cancer (PheWAS Code 172)	3	172417524	rs112675210	A	G	0.077834	0.0838	0.000479	no	no	no	no	no	yes
Skin Cancer (PheWAS Code 172)	3	174658256	rs62286227	G	A	0.075977	0.088	0.000267	no	no	no	no	no	yes
Skin Cancer (PheWAS Code 172)	3	175430152	rs2151615	A	G	0.212941	-0.0608	7.65e-05	no	no	no	no	no	yes
Skin Cancer (PheWAS Code 172)	3	186431559	rs74800485	A	G	0.01049	0.233	0.000269	no	no	no	no	no	yes
Skin Cancer (PheWAS Code 172)	3	187182820	rs77605030	T	G	0.039295	0.121	0.000221	no	no	no	no	no	yes
Skin Cancer (PheWAS Code 172)	3	188088261	rs11707807	G	A	0.453092	0.0756	2.09e-09	yes	yes	yes	yes	yes	yes
Skin Cancer (PheWAS Code 172)	3	188388889	rs17670167	C	T	0.024611	-0.165	0.00016	no	no	no	no	no	yes
Skin Cancer (PheWAS Code 172)	3	189295511	rs62289655	C	T	0.502772	0.0473	0.000178	no	no	no	no	no	yes
Skin Cancer (PheWAS Code 172)	3	189311098	rs145707216	T	G	0.037684	-0.146	1.35e-05	no	no	no	no	yes	yes
Skin Cancer (PheWAS Code 172)	3	189582241	rs17514215	G	T	0.174823	0.0679	4.51e-05	no	no	no	no	yes	yes
Skin Cancer (PheWAS Code 172)	3	189676157	rs16864904	T	C	0.072182	0.0865	0.000459	no	no	no	no	no	yes
Skin Cancer (PheWAS Code 172)	3	189687841	rs186739837	A	G	0.006488	0.281	0.000459	no	no	no	no	no	yes
Skin Cancer (PheWAS Code 172)	3	189900082	rs16865151	C	T	0.007503	-0.271	0.00027	no	no	no	no	no	yes
Skin Cancer (PheWAS Code 172)	3	190349493	rs78807168	A	G	0.008633	0.289	2.54e-05	no	no	no	no	yes	yes
Skin Cancer (PheWAS Code 172)	3	190735967	rs7633801	T	C	0.05065	-0.107	0.000296	no	no	no	no	no	yes
Skin Cancer (PheWAS Code 172)	3	191145049	rs696352	G	A	0.530222	0.0474	0.00018	no	no	no	no	no	yes
Skin Cancer (PheWAS Code 172)	3	193223257	rs13072847	C	T	0.175706	0.0578	0.0005	no	no	no	no	no	yes
Skin Cancer (PheWAS Code 172)	3	196302864	rs9861944	T	C	0.746861	0.0568	8.44e-05	no	no	no	no	no	yes
Skin Cancer (PheWAS Code 172)	3	196532806	rs4916552	G	A	0.862173	-0.0684	0.000181	no	no	no	no	no	yes
Skin Cancer (PheWAS Code 172)	4	3736709	rs73198476	G	A	0.017603	-0.172	0.0004	no	no	no	no	no	yes
Skin Cancer (PheWAS Code 172)	4	4688833	rs142429521	T	C	0.02003	0.164	0.000464	no	no	no	no	no	yes
Skin Cancer (PheWAS Code 172)	4	5041303	rs151149239	G	T	0.013377	0.236	0.000105	no	no	no	no	no	yes
Skin Cancer (PheWAS Code 172)	4	5919709	rs4689294	A	G	0.070861	-0.0863	0.000482	no	no	no	no	no	yes
Skin Cancer (PheWAS Code 172)	4	7116765	rs191121965	T	C	0.00975	-0.23	0.000493	no	no	no	no	no	yes
Skin Cancer (PheWAS Code 172)	4	7954765	rs115203102	T	G	0.006045	0.316	0.000135	no	no	no	no	no	yes
Skin Cancer (PheWAS Code 172)	4	12480078	rs13105317	G	C	0.220084	-0.0541	0.000378	no	no	no	no	no	yes
Skin Cancer (PheWAS Code 172)	4	14129527	rs17344174	G	A	0.187094	-0.059	0.000267	no	no	no	no	no	yes
Skin Cancer (PheWAS Code 172)	4	16027563	rs192957224	C	A	0.005448	0.362	5.4e-05	no	no	no	no	no	yes
Skin Cancer (PheWAS Code 172)	4	20529071	rs567947	G	A	0.433451	0.0468	0.000358	no	no	no	no	no	yes
Skin Cancer (PheWAS Code 172)	4	22095840	rs1012111	T	C	0.227068	-0.0569	0.000159	no	no	no	no	no	yes
Skin Cancer (PheWAS Code 172)	4	22531802	rs113539027	T	C	0.006381	-0.319	0.000162	no	no	no	no	no	yes
Skin Cancer (PheWAS Code 172)	4	22595849	rs2618961	A	T	0.16825	-0.0736	2.82e-05	no	no	no	no	yes	yes
Skin Cancer (PheWAS Code 172)	4	26478235	rs75190135	T	C	0.013528	0.196	0.000499	no	no	no	no	no	yes
Skin Cancer (PheWAS Code 172)	4	38155687	rs36079496	T	A	0.091916	-0.104	2.37e-06	no	no	no	yes	yes	yes
Skin Cancer (PheWAS Code 172)	4	38197938	rs76172199	T	C	0.00908	0.235	0.000482	no	no	no	no	no	yes
Skin Cancer (PheWAS Code 172)	4	38525047	rs11096949	G	T	0.633866	-0.0491	0.000194	no	no	no	no	no	yes
Skin Cancer (PheWAS Code 172)	4	40314351	rs12499947	T	G	0.323633	-0.0527	9.49e-05	no	no	no	no	no	yes
Skin Cancer (PheWAS Code 172)	4	40520306	rs4861199	A	G	0.250772	0.0656	6.98e-06	no	no	no	no	yes	yes
Skin Cancer (PheWAS Code 172)	4	41477851	rs9993551	G	A	0.162176	-0.0713	3.15e-05	no	no	no	no	yes	yes
Skin Cancer (PheWAS Code 172)	4	41638472	rs28756765	G	A	0.007123	0.265	0.00049	no	no	no	no	no	yes
Skin Cancer (PheWAS Code 172)	4	42786027	rs11732560	A	G	0.032938	0.148	3.44e-05	no	no	no	no	yes	yes
Skin Cancer (PheWAS Code 172)	4	45108074	rs114469538	G	A	0.045751	0.109	0.000423	no	no	no	no	no	yes
Skin Cancer (PheWAS Code 172)	4	47300667	rs182247766	T	A	0.012611	-0.206	0.000489	no	no	no	no	no	yes
Skin Cancer (PheWAS Code 172)	4	49047795	rs145471958	C	G	0.008268	0.271	0.000288	no	no	no	no	no	yes
Skin Cancer (PheWAS Code 172)	4	49082797	rs10938550	A	G	0.208821	0.0581	0.000172	no	no	no	no	no	yes
Skin Cancer (PheWAS Code 172)	4	54450595	rs78939933	C	A	0.035377	0.123	0.00033	no	no	no	no	no	yes
Skin Cancer (PheWAS Code 172)	4	54619669	rs139391392	G	A	0.011667	0.217	0.000418	no	no	no	no	no	yes
Skin Cancer (PheWAS Code 172)	4	55385931	rs143940877	A	G	0.012745	0.22	0.000143	no	no	no	no	no	yes
Skin Cancer (PheWAS Code 172)	4	55548465	rs148527950	C	A	0.010946	0.264	4.17e-05	no	no	no	no	yes	yes
Skin Cancer (PheWAS Code 172)	4	57692939	rs12505579	T	C	0.140136	0.0665	0.000286	no	no	no	no	no	yes
Skin Cancer (PheWAS Code 172)	4	59635433	rs57232417	C	T	0.418535	0.0532	3.1e-05	no	no	no	no	yes	yes
Skin Cancer (PheWAS Code 172)	4	59719437	rs138057050	G	A	0.007456	-0.28	0.000154	no	no	no	no	no	yes
Skin Cancer (PheWAS Code 172)	4	60846060	rs181762793	G	A	0.006658	-0.303	0.00021	no	no	no	no	no	yes
Skin Cancer (PheWAS Code 172)	4	65599511	rs28893273	A	G	0.026521	-0.141	0.000409	no	no	no	no	no	yes
Skin Cancer (PheWAS Code 172)	4	70908809	rs115071304	C	T	0.01308	-0.215	0.000133	no	no	no	no	no	yes
Skin Cancer (PheWAS Code 172)	4	71028110	rs79413687	C	T	0.008749	0.268	0.000218	no	no	no	no	no	yes
Skin Cancer (PheWAS Code 172)	4	74677906	rs140545196	A	G	0.008315	0.271	0.000138	no	no	no	no	no	yes
Skin Cancer (PheWAS Code 172)	4	79587899	rs10025709	A	G	0.108209	0.103	0.000262	no	no	no	no	no	yes
Skin Cancer (PheWAS Code 172)	4	80394393	rs78755913	T	C	0.032572	0.133	0.000219	no	no	no	no	no	yes
Skin Cancer (PheWAS Code 172)	4	83516537	rs6823962	G	C	0.260519	-0.0525	0.000285	no	no	no	no	no	yes
Skin Cancer (PheWAS Code 172)	4	84133218	rs10015564	T	C	0.132377	-0.0684	0.000281	no	no	no	no	no	yes
Skin Cancer (PheWAS Code 172)	4	85005071	rs571231988	C	T	0.007173	0.308	9.66e-05	no	no	no	no	no	yes
Skin Cancer (PheWAS Code 172)	4	85280502	rs564074023	C	A	0.006277	-0.339	0.000409	no	no	no	no	no	yes
Skin Cancer (PheWAS Code 172)	4	88215437	rs113690683	T	C	0.132231	-0.0651	0.000494	no	no	no	no	no	yes
Skin Cancer (PheWAS Code 172)	4	88305765	rs4257627	T	C	0.014126	-0.195	0.000324	no	no	no	no	no	yes
Skin Cancer (PheWAS Code 172)	4	90089211	rs13135927	G	C	0.077063	-0.088	0.000335	no	no	no	no	no	yes
Skin Cancer (PheWAS Code 172)	4	91741587	rs577581493	A	G	0.005358	-0.337	0.000174	no	no	no	no	no	yes
Skin Cancer (PheWAS Code 172)	4	93132120	rs139030223	T	C	0.046434	0.134	9.16e-06	no	no	no	no	yes	yes
Skin Cancer (PheWAS Code 172)	4	95522567	rs62316477	A	G	0.011676	0.205	0.000482	no	no	no	no	no	yes
Skin Cancer (PheWAS Code 172)	4	101957660	rs2037772	T	C	0.469417	0.0553	1.17e-05	no	no	no	no	yes	yes
Skin Cancer (PheWAS Code 172)	4	102280773	rs77729330	C	T	0.025788	-0.151	0.000155	no	no	no	no	no	yes
Skin Cancer (PheWAS Code 172)	4	105242420	rs17208561	C	T	0.023016	-0.168	7.17e-05	no	no	no	no	no	yes
Skin Cancer (PheWAS Code 172)	4	114762275	rs75629252	G	T	0.027271	0.164	2.7e-05	no	no	no	no	yes	yes
Skin Cancer (PheWAS Code 172)	4	114928327	rs192291253	T	A	0.016014	0.179	0.0005	no	no	no	no	no	yes
Skin Cancer (PheWAS Code 172)	4	117054857	rs116544534	C	T	0.018434	-0.174	0.000316	no	no	no	no	no	yes
Skin Cancer (PheWAS Code 172)	4	122875920	rs189885471	T	C	0.030208	-0.145	0.000214	no	no	no	no	no	yes
Skin Cancer (PheWAS Code 172)	4	126846110	rs62314997	A	T	0.031398	0.135	0.000192	no	no	no	no	no	yes
Skin Cancer (PheWAS Code 172)	4	129528898	rs6833681	A	G	0.172242	-0.0719	1.91e-05	no	no	no	no	yes	yes
Skin Cancer (PheWAS Code 172)	4	130174510	rs28701468	A	G	0.0917	-0.0802	0.00023	no	no	no	no	no	yes
Skin Cancer (PheWAS Code 172)	4	133212555	rs139838579	G	C	0.014543	0.213	0.000128	no	no	no	no	no	yes
Skin Cancer (PheWAS Code 172)	4	140717160	rs76241605	A	G	0.12055	-0.0699	0.000383	no	no	no	no	no	yes
Skin Cancer (PheWAS Code 172)	4	140765171	rs181828850	C	T	0.006148	0.344	6.11e-05	no	no	no	no	no	yes
Skin Cancer (PheWAS Code 172)	4	141059734	rs147096487	T	C	0.00663	-0.334	7.01e-05	no	no	no	no	no	yes
Skin Cancer (PheWAS Code 172)	4	144621199	rs11100802	G	A	0.320359	-0.0482	0.000351	no	no	no	no	no	yes
Skin Cancer (PheWAS Code 172)	4	144942935	rs546368331	A	G	0.006188	0.321	0.000183	no	no	no	no	no	yes
Skin Cancer (PheWAS Code 172)	4	149237750	rs62332051	C	T	0.10719	0.0806	7.88e-05	no	no	no	no	no	yes
Skin Cancer (PheWAS Code 172)	4	151589458	rs75230648	G	T	0.1559	0.0713	4.35e-05	no	no	no	no	yes	yes
Skin Cancer (PheWAS Code 172)	4	151898642	rs74409634	T	G	0.017878	0.182	0.000131	no	no	no	no	no	yes
Skin Cancer (PheWAS Code 172)	4	161508454	rs7691450	A	G	0.035032	-0.14	6.13e-05	no	no	no	no	no	yes
Skin Cancer (PheWAS Code 172)	4	166155087	rs561885602	C	T	0.005233	-0.327	0.000377	no	no	no	no	no	yes
Skin Cancer (PheWAS Code 172)	4	168038735	rs149769294	C	T	0.019134	-0.178	0.000257	no	no	no	no	no	yes
Skin Cancer (PheWAS Code 172)	4	177048060	rs116718127	T	G	0.02542	-0.171	3.52e-05	no	no	no	no	yes	yes
Skin Cancer (PheWAS Code 172)	4	177427627	rs147097659	C	T	0.011907	0.244	4.31e-05	no	no	no	no	yes	yes
Skin Cancer (PheWAS Code 172)	4	179357208	rs80064466	C	T	0.068016	0.0918	0.000233	no	no	no	no	no	yes
Skin Cancer (PheWAS Code 172)	4	179874320	rs13117547	A	G	0.061598	0.0964	0.00026	no	no	no	no	no	yes
Skin Cancer (PheWAS Code 172)	4	182487958	rs9654291	T	C	0.10208	0.0855	3.94e-05	no	no	no	no	yes	yes
Skin Cancer (PheWAS Code 172)	4	184356790	rs13112567	C	G	0.731608	-0.0536	0.000173	no	no	no	no	no	yes
Skin Cancer (PheWAS Code 172)	4	185349454	rs58529169	T	A	0.157286	0.0655	0.000184	no	no	no	no	no	yes
Skin Cancer (PheWAS Code 172)	4	186045202	rs113506687	T	C	0.019184	-0.197	1.95e-05	no	no	no	no	yes	yes
Skin Cancer (PheWAS Code 172)	4	186928801	rs111836482	G	A	0.037785	-0.13	0.000315	no	no	no	no	no	yes
Skin Cancer (PheWAS Code 172)	4	186973501	rs35188247	A	T	0.346013	0.0494	0.000205	no	no	no	no	no	yes
Skin Cancer (PheWAS Code 172)	4	187000321	rs1879026	T	G	0.183454	-0.0574	0.000452	no	no	no	no	no	yes
Skin Cancer (PheWAS Code 172)	4	189155485	rs181119927	C	T	0.011433	0.246	8.8e-05	no	no	no	no	no	yes
Skin Cancer (PheWAS Code 172)	5	402165	rs78688545	A	C	0.073637	0.0864	0.000325	no	no	no	no	no	yes
Skin Cancer (PheWAS Code 172)	5	535726	rs78937525	T	C	0.043371	0.12	0.000175	no	no	no	no	no	yes
Skin Cancer (PheWAS Code 172)	5	944298	rs7728035	G	A	0.100236	0.0807	0.000118	no	no	no	no	no	yes
Skin Cancer (PheWAS Code 172)	5	1276873	rs56345976	A	G	0.603904	-0.0501	0.000166	no	no	no	no	no	yes
Skin Cancer (PheWAS Code 172)	5	1287340	rs2736099	G	A	0.643191	-0.092	5.85e-12	yes	yes	yes	yes	yes	yes
Skin Cancer (PheWAS Code 172)	5	1314694	rs115494926	T	C	0.040423	-0.116	0.000294	no	no	no	no	no	yes
Skin Cancer (PheWAS Code 172)	5	1317820	rs3816659	G	A	0.581151	0.0849	2.87e-11	yes	yes	yes	yes	yes	yes
Skin Cancer (PheWAS Code 172)	5	1319997	rs79717857	A	C	0.025834	0.146	0.000395	no	no	no	no	no	yes
Skin Cancer (PheWAS Code 172)	5	1467036	rs146171733	T	C	0.006795	0.312	7.17e-05	no	no	no	no	no	yes
Skin Cancer (PheWAS Code 172)	5	3586830	rs11749577	C	T	0.084862	0.0798	0.000428	no	no	no	no	no	yes
Skin Cancer (PheWAS Code 172)	5	5138741	rs11134093	T	C	0.333058	-0.0565	6.82e-05	no	no	no	no	no	yes
Skin Cancer (PheWAS Code 172)	5	6023282	rs458260	C	T	0.138556	0.0645	0.000391	no	no	no	no	no	yes
Skin Cancer (PheWAS Code 172)	5	10666515	rs76236969	A	G	0.097622	0.092	9.8e-05	no	no	no	no	no	yes
Skin Cancer (PheWAS Code 172)	5	13856339	rs111804489	G	A	0.102666	0.0724	0.000485	no	no	no	no	no	yes
Skin Cancer (PheWAS Code 172)	5	15658925	rs116180967	A	G	0.053007	-0.103	0.000248	no	no	no	no	no	yes
Skin Cancer (PheWAS Code 172)	5	16999489	rs137936237	C	G	0.055038	0.106	0.000148	no	no	no	no	no	yes
Skin Cancer (PheWAS Code 172)	5	26203375	rs148173511	G	C	0.040297	0.133	3.29e-05	no	no	no	no	yes	yes
Skin Cancer (PheWAS Code 172)	5	30587061	rs111697264	A	C	0.040797	0.127	7.4e-05	no	no	no	no	no	yes
Skin Cancer (PheWAS Code 172)	5	33831664	rs2591725	T	A	0.526506	0.0531	5.15e-05	no	no	no	no	no	yes
Skin Cancer (PheWAS Code 172)	5	33903434	rs1833923	A	C	0.592781	0.0544	2.57e-05	no	no	no	no	yes	yes
Skin Cancer (PheWAS Code 172)	5	33951693	rs16891982	G	C	0.977277	0.366	5.53e-17	yes	yes	yes	yes	yes	yes
Skin Cancer (PheWAS Code 172)	5	34859011	rs72732821	A	C	0.436083	0.0528	3.14e-05	no	no	no	no	yes	yes
Skin Cancer (PheWAS Code 172)	5	35883734	rs10214237	C	T	0.276245	0.0544	0.000112	no	no	no	no	no	yes
Skin Cancer (PheWAS Code 172)	5	37391146	rs189925474	T	A	0.007352	0.275	0.000253	no	no	no	no	no	yes
Skin Cancer (PheWAS Code 172)	5	38119545	rs1845494	A	C	0.647363	0.0504	0.000141	no	no	no	no	no	yes
Skin Cancer (PheWAS Code 172)	5	38808237	rs6892412	T	C	0.871477	0.0708	0.000168	no	no	no	no	no	yes
Skin Cancer (PheWAS Code 172)	5	38914878	rs55655968	A	G	0.371005	-0.0497	0.000135	no	no	no	no	no	yes
Skin Cancer (PheWAS Code 172)	5	40949275	rs112985438	T	C	0.008391	0.247	0.000348	no	no	no	no	no	yes
Skin Cancer (PheWAS Code 172)	5	43597011	rs192398594	T	C	0.005803	0.326	0.000115	no	no	no	no	no	yes
Skin Cancer (PheWAS Code 172)	5	43674846	rs768357	T	C	0.548791	0.0543	2.03e-05	no	no	no	no	yes	yes
Skin Cancer (PheWAS Code 172)	5	44608390	rs12517698	A	G	0.282638	0.0509	0.000293	no	no	no	no	no	yes
Skin Cancer (PheWAS Code 172)	5	50161106	rs27265	T	C	0.819905	-0.062	0.000166	no	no	no	no	no	yes
Skin Cancer (PheWAS Code 172)	5	50640353	rs75273410	G	A	0.027261	0.164	3.58e-05	no	no	no	no	yes	yes
Skin Cancer (PheWAS Code 172)	5	51816708	rs150751390	T	G	0.009782	-0.246	0.000276	no	no	no	no	no	yes
Skin Cancer (PheWAS Code 172)	5	52515331	rs74689471	T	G	0.019595	-0.164	0.000293	no	no	no	no	no	yes
Skin Cancer (PheWAS Code 172)	5	55388650	rs318812	C	T	0.296925	-0.0516	0.00018	no	no	no	no	no	yes
Skin Cancer (PheWAS Code 172)	5	55807370	rs464605	T	C	0.7461	0.0536	0.000208	no	no	no	no	no	yes
Skin Cancer (PheWAS Code 172)	5	55840509	rs42543	T	C	0.186156	0.0611	0.000213	no	no	no	no	no	yes
Skin Cancer (PheWAS Code 172)	5	56684845	rs139325176	C	A	0.020316	0.197	1.08e-05	no	no	no	no	yes	yes
Skin Cancer (PheWAS Code 172)	5	57741103	rs146431908	C	A	0.009819	-0.23	0.000457	no	no	no	no	no	yes
Skin Cancer (PheWAS Code 172)	5	60959722	rs77316617	G	T	0.080459	0.0843	0.000311	no	no	no	no	no	yes
Skin Cancer (PheWAS Code 172)	5	66162247	rs141077971	T	C	0.006373	0.295	0.000346	no	no	no	no	no	yes
Skin Cancer (PheWAS Code 172)	5	66185151	rs39862	C	T	0.281999	-0.0645	4.07e-06	no	no	no	yes	yes	yes
Skin Cancer (PheWAS Code 172)	5	66220564	rs71594481	A	G	0.145454	0.0833	8.25e-06	no	no	no	no	yes	yes
Skin Cancer (PheWAS Code 172)	5	67219432	rs112829638	G	C	0.007861	0.272	0.000194	no	no	no	no	no	yes
Skin Cancer (PheWAS Code 172)	5	67743505	rs42904	T	C	0.543425	-0.0447	0.000439	no	no	no	no	no	yes
Skin Cancer (PheWAS Code 172)	5	68680856	rs182182718	G	A	0.006043	-0.321	0.000404	no	no	no	no	no	yes
Skin Cancer (PheWAS Code 172)	5	73351205	rs148354324	T	C	0.008239	0.259	0.000479	no	no	no	no	no	yes
Skin Cancer (PheWAS Code 172)	5	73424090	rs78859462	A	C	0.007741	-0.267	0.000201	no	no	no	no	no	yes
Skin Cancer (PheWAS Code 172)	5	75056572	rs146431609	A	G	0.016877	0.205	7.13e-05	no	no	no	no	no	yes
Skin Cancer (PheWAS Code 172)	5	75960968	rs34968964	C	G	0.006047	-0.326	6.85e-05	no	no	no	no	no	yes
Skin Cancer (PheWAS Code 172)	5	84005970	rs61579795	C	T	0.400251	-0.0457	0.000393	no	no	no	no	no	yes
Skin Cancer (PheWAS Code 172)	5	89994983	rs12187771	G	A	0.158085	0.0666	0.000118	no	no	no	no	no	yes
Skin Cancer (PheWAS Code 172)	5	91051776	rs145324691	C	T	0.010144	0.275	3.03e-05	no	no	no	no	yes	yes
Skin Cancer (PheWAS Code 172)	5	96920690	rs111607031	T	A	0.005076	0.349	0.000165	no	no	no	no	no	yes
Skin Cancer (PheWAS Code 172)	5	102125338	rs114753981	A	G	0.015012	-0.185	0.00045	no	no	no	no	no	yes
Skin Cancer (PheWAS Code 172)	5	103196306	rs13184894	C	T	0.140903	-0.0716	7.92e-05	no	no	no	no	no	yes
Skin Cancer (PheWAS Code 172)	5	106532793	rs1549175	G	A	0.15884	-0.0669	0.000113	no	no	no	no	no	yes
Skin Cancer (PheWAS Code 172)	5	106658698	rs56283997	A	G	0.125936	0.0746	0.000103	no	no	no	no	no	yes
Skin Cancer (PheWAS Code 172)	5	109588345	rs12515477	A	T	0.041036	0.118	0.00045	no	no	no	no	no	yes
Skin Cancer (PheWAS Code 172)	5	111131836	rs4957976	G	A	0.840335	0.063	0.000288	no	no	no	no	no	yes
Skin Cancer (PheWAS Code 172)	5	111509445	rs7701790	G	A	0.65305	0.054	4.84e-05	no	no	no	no	yes	yes
Skin Cancer (PheWAS Code 172)	5	111699326	rs74972623	A	G	0.029035	0.133	0.000394	no	no	no	no	no	yes
Skin Cancer (PheWAS Code 172)	5	113706624	rs114255731	G	A	0.007938	-0.258	0.000492	no	no	no	no	no	yes
Skin Cancer (PheWAS Code 172)	5	115927124	rs143897416	T	C	0.017426	0.181	0.00034	no	no	no	no	no	yes
Skin Cancer (PheWAS Code 172)	5	120141888	rs116362444	A	G	0.005089	0.329	0.000391	no	no	no	no	no	yes
Skin Cancer (PheWAS Code 172)	5	121757371	rs138035695	A	T	0.007692	0.263	0.000426	no	no	no	no	no	yes
Skin Cancer (PheWAS Code 172)	5	122337542	rs149997692	T	G	0.007811	0.272	0.000405	no	no	no	no	no	yes
Skin Cancer (PheWAS Code 172)	5	122619833	rs35833	C	T	0.151716	0.0715	5.53e-05	no	no	no	no	no	yes
Skin Cancer (PheWAS Code 172)	5	124417250	rs4451044	T	A	0.355711	0.049	0.000194	no	no	no	no	no	yes
Skin Cancer (PheWAS Code 172)	5	125382971	rs17153897	C	T	0.164671	0.0755	8.76e-06	no	no	no	no	yes	yes
Skin Cancer (PheWAS Code 172)	5	125830753	rs148876264	A	G	0.006233	0.308	0.000418	no	no	no	no	no	yes
Skin Cancer (PheWAS Code 172)	5	126939973	rs114469688	G	A	0.012623	0.23	0.000163	no	no	no	no	no	yes
Skin Cancer (PheWAS Code 172)	5	127222389	rs151854	C	A	0.083107	0.0862	0.000172	no	no	no	no	no	yes
Skin Cancer (PheWAS Code 172)	5	127601555	rs35360680	C	G	0.03173	0.148	5.31e-05	no	no	no	no	no	yes
Skin Cancer (PheWAS Code 172)	5	133075287	rs17166980	T	C	0.053613	0.105	0.000192	no	no	no	no	no	yes
Skin Cancer (PheWAS Code 172)	5	136515873	rs79820149	A	G	0.007611	-0.269	0.00039	no	no	no	no	no	yes
Skin Cancer (PheWAS Code 172)	5	140965467	rs12717895	T	A	0.317759	0.0582	1.6e-05	no	no	no	no	yes	yes
Skin Cancer (PheWAS Code 172)	5	141401913	rs164081	C	T	0.302666	0.0506	0.000221	no	no	no	no	no	yes
Skin Cancer (PheWAS Code 172)	5	141510999	rs184956777	T	C	0.01111	0.234	0.000131	no	no	no	no	no	yes
Skin Cancer (PheWAS Code 172)	5	142041710	rs74440289	A	G	0.020469	-0.2	0.000107	no	no	no	no	no	yes
Skin Cancer (PheWAS Code 172)	5	148823706	rs137959077	C	G	0.013302	-0.213	0.000228	no	no	no	no	no	yes
Skin Cancer (PheWAS Code 172)	5	149196682	rs109077	G	T	0.27968	-0.0551	8.92e-05	no	no	no	no	no	yes
Skin Cancer (PheWAS Code 172)	5	149339199	rs116731279	A	T	0.013669	-0.218	0.000282	no	no	no	no	no	yes
Skin Cancer (PheWAS Code 172)	5	149523777	rs7720799	T	C	0.198129	-0.0566	0.000341	no	no	no	no	no	yes
Skin Cancer (PheWAS Code 172)	5	154278151	rs115551140	A	G	0.01198	-0.213	0.000421	no	no	no	no	no	yes
Skin Cancer (PheWAS Code 172)	5	154431823	rs560872119	A	C	0.007392	-0.28	0.00035	no	no	no	no	no	yes
Skin Cancer (PheWAS Code 172)	5	157074857	rs112496232	A	G	0.018812	0.165	0.00039	no	no	no	no	no	yes
Skin Cancer (PheWAS Code 172)	5	158090421	rs143962382	G	A	0.011485	0.21	0.000467	no	no	no	no	no	yes
Skin Cancer (PheWAS Code 172)	5	158946130	rs75059128	G	C	0.018744	0.187	5e-05	no	no	no	no	yes	yes
Skin Cancer (PheWAS Code 172)	5	159657453	rs145508446	T	C	0.008581	-0.261	0.00026	no	no	no	no	no	yes
Skin Cancer (PheWAS Code 172)	5	162350690	rs140289039	C	A	0.010141	0.261	0.00012	no	no	no	no	no	yes
Skin Cancer (PheWAS Code 172)	5	165749360	rs191418230	G	A	0.006883	0.348	2.76e-05	no	no	no	no	yes	yes
Skin Cancer (PheWAS Code 172)	5	167992277	rs143963836	T	A	0.010476	0.236	0.000246	no	no	no	no	no	yes
Skin Cancer (PheWAS Code 172)	5	169934412	rs2339091	T	G	0.144428	-0.0642	0.000361	no	no	no	no	no	yes
Skin Cancer (PheWAS Code 172)	5	170176471	rs55848545	C	T	0.005711	0.342	0.000345	no	no	no	no	no	yes
Skin Cancer (PheWAS Code 172)	5	172826672	rs60108022	C	T	0.114771	0.0715	0.00046	no	no	no	no	no	yes
Skin Cancer (PheWAS Code 172)	5	172853099	rs72820052	C	T	0.306863	-0.0495	0.000288	no	no	no	no	no	yes
Skin Cancer (PheWAS Code 172)	5	173363667	rs17076724	T	G	0.423475	0.0492	0.00011	no	no	no	no	no	yes
Skin Cancer (PheWAS Code 172)	5	174684808	rs12656156	G	A	0.04987	0.124	1.99e-05	no	no	no	no	yes	yes
Skin Cancer (PheWAS Code 172)	6	396321	rs12203592	T	C	0.21565	0.321	2.39e-88	yes	yes	yes	yes	yes	yes
Skin Cancer (PheWAS Code 172)	6	2191816	rs546824567	A	G	0.005557	-0.373	5.58e-05	no	no	no	no	no	yes
Skin Cancer (PheWAS Code 172)	6	3653012	rs114825344	G	A	0.005927	0.344	8.13e-05	no	no	no	no	no	yes
Skin Cancer (PheWAS Code 172)	6	4067128	rs2783061	T	C	0.73158	-0.0527	0.000236	no	no	no	no	no	yes
Skin Cancer (PheWAS Code 172)	6	4166793	rs139012462	G	T	0.00922	0.327	3.47e-06	no	no	no	yes	yes	yes
Skin Cancer (PheWAS Code 172)	6	5737122	rs2145980	T	C	0.571677	0.046	0.000308	no	no	no	no	no	yes
Skin Cancer (PheWAS Code 172)	6	9371342	rs9469088	C	G	0.624991	-0.0513	0.000104	no	no	no	no	no	yes
Skin Cancer (PheWAS Code 172)	6	9663057	rs62406196	G	T	0.068822	-0.0888	0.000356	no	no	no	no	no	yes
Skin Cancer (PheWAS Code 172)	6	10251443	rs16893180	T	C	0.034323	0.122	0.000419	no	no	no	no	no	yes
Skin Cancer (PheWAS Code 172)	6	11833203	rs190297192	A	T	0.013833	-0.216	0.000164	no	no	no	no	no	yes
Skin Cancer (PheWAS Code 172)	6	14605499	rs193273282	G	T	0.019648	-0.179	0.0001	no	no	no	no	no	yes
Skin Cancer (PheWAS Code 172)	6	17278459	rs12204209	C	T	0.083107	0.0805	0.000412	no	no	no	no	no	yes
Skin Cancer (PheWAS Code 172)	6	18280768	rs214554	T	C	0.10898	0.0789	9.25e-05	no	no	no	no	no	yes
Skin Cancer (PheWAS Code 172)	6	19818797	rs186522133	C	T	0.005729	0.321	0.000479	no	no	no	no	no	yes
Skin Cancer (PheWAS Code 172)	6	24783831	rs73396421	T	C	0.013556	-0.2	0.000296	no	no	no	no	no	yes
Skin Cancer (PheWAS Code 172)	6	27755800	rs480699	G	C	0.028332	0.173	5.83e-06	no	no	no	no	yes	yes
Skin Cancer (PheWAS Code 172)	6	29937977	rs2517671	G	A	0.42	0.0491	0.000115	no	no	no	no	no	yes
Skin Cancer (PheWAS Code 172)	6	31169575	rs34467061	A	G	0.187348	-0.0958	3.33e-09	yes	yes	yes	yes	yes	yes
Skin Cancer (PheWAS Code 172)	6	32582194	rs4532479	A	C	0.140514	0.151	3.15e-15	yes	yes	yes	yes	yes	yes
Skin Cancer (PheWAS Code 172)	6	35334881	rs149987507	C	T	0.00863	-0.265	0.0003	no	no	no	no	no	yes
Skin Cancer (PheWAS Code 172)	6	37724413	rs747158	T	C	0.146252	0.0665	0.000244	no	no	no	no	no	yes
Skin Cancer (PheWAS Code 172)	6	43933539	rs143072171	T	C	0.005947	0.378	6.85e-05	no	no	no	no	no	yes
Skin Cancer (PheWAS Code 172)	6	47325161	rs9381536	T	C	0.07122	-0.0865	0.000401	no	no	no	no	no	yes
Skin Cancer (PheWAS Code 172)	6	48245545	rs150897720	T	C	0.012909	0.208	0.000409	no	no	no	no	no	yes
Skin Cancer (PheWAS Code 172)	6	50515702	rs532024609	A	G	0.008298	0.299	0.000361	no	no	no	no	no	yes
Skin Cancer (PheWAS Code 172)	6	54237718	rs192089316	G	A	0.007495	0.298	0.000254	no	no	no	no	no	yes
Skin Cancer (PheWAS Code 172)	6	65438596	rs148245656	T	C	0.020036	0.173	0.000253	no	no	no	no	no	yes
Skin Cancer (PheWAS Code 172)	6	74463894	rs6909201	G	A	0.516341	-0.0547	1.38e-05	no	no	no	no	yes	yes
Skin Cancer (PheWAS Code 172)	6	75876512	rs118178912	A	G	0.009063	0.276	0.000207	no	no	no	no	no	yes
Skin Cancer (PheWAS Code 172)	6	77433849	rs9294020	A	G	0.452349	-0.0484	0.000131	no	no	no	no	no	yes
Skin Cancer (PheWAS Code 172)	6	82392346	rs80076955	C	T	0.047157	0.118	7.33e-05	no	no	no	no	no	yes
Skin Cancer (PheWAS Code 172)	6	87308376	rs111657512	A	C	0.093712	-0.0823	0.000175	no	no	no	no	no	yes
Skin Cancer (PheWAS Code 172)	6	90902266	rs2501714	T	C	0.688258	-0.0613	6.72e-06	no	no	no	no	yes	yes
Skin Cancer (PheWAS Code 172)	6	91005743	rs6908626	T	G	0.180085	-0.0991	1.91e-09	yes	yes	yes	yes	yes	yes
Skin Cancer (PheWAS Code 172)	6	93045430	rs10944587	A	G	0.379957	-0.0478	0.000227	no	no	no	no	no	yes
Skin Cancer (PheWAS Code 172)	6	93909058	rs58957911	C	A	0.008313	0.256	0.000252	no	no	no	no	no	yes
Skin Cancer (PheWAS Code 172)	6	94110542	rs188593353	T	C	0.007137	0.283	0.000365	no	no	no	no	no	yes
Skin Cancer (PheWAS Code 172)	6	97868197	rs140746578	T	C	0.011518	-0.237	8.92e-05	no	no	no	no	no	yes
Skin Cancer (PheWAS Code 172)	6	97932551	rs76669370	G	A	0.008196	0.25	0.000434	no	no	no	no	no	yes
Skin Cancer (PheWAS Code 172)	6	100099699	rs142169156	C	T	0.021398	0.198	8.51e-06	no	no	no	no	yes	yes
Skin Cancer (PheWAS Code 172)	6	100356639	rs181538467	C	A	0.005609	-0.385	4.74e-05	no	no	no	no	yes	yes
Skin Cancer (PheWAS Code 172)	6	106045871	rs141843329	T	C	0.007878	-0.326	4.7e-05	no	no	no	no	yes	yes
Skin Cancer (PheWAS Code 172)	6	106188828	rs9373810	G	C	0.575146	0.0534	3.14e-05	no	no	no	no	yes	yes
Skin Cancer (PheWAS Code 172)	6	107444772	rs35012949	A	G	0.204181	-0.0657	3.23e-05	no	no	no	no	yes	yes
Skin Cancer (PheWAS Code 172)	6	108472178	rs542009765	T	C	0.00943	0.257	0.000278	no	no	no	no	no	yes
Skin Cancer (PheWAS Code 172)	6	108880652	rs113490969	T	C	0.024025	0.157	0.000227	no	no	no	no	no	yes
Skin Cancer (PheWAS Code 172)	6	110256965	rs4947038	T	C	0.159165	-0.0643	0.00025	no	no	no	no	no	yes
Skin Cancer (PheWAS Code 172)	6	113475879	rs2473971	C	T	0.380865	-0.0456	0.000444	no	no	no	no	no	yes
Skin Cancer (PheWAS Code 172)	6	117818817	rs150616634	G	A	0.006055	0.372	5.08e-05	no	no	no	no	no	yes
Skin Cancer (PheWAS Code 172)	6	118127479	rs189999891	C	T	0.014345	-0.236	1.21e-05	no	no	no	no	yes	yes
Skin Cancer (PheWAS Code 172)	6	120499821	rs80239654	G	A	0.026434	-0.172	3.34e-05	no	no	no	no	yes	yes
Skin Cancer (PheWAS Code 172)	6	122339304	rs187207161	C	T	0.008399	0.253	0.000304	no	no	no	no	no	yes
Skin Cancer (PheWAS Code 172)	6	125046090	rs78727143	T	C	0.008758	0.278	8.7e-05	no	no	no	no	no	yes
Skin Cancer (PheWAS Code 172)	6	130354855	rs9388766	C	T	0.696743	0.0518	0.000151	no	no	no	no	no	yes
Skin Cancer (PheWAS Code 172)	6	134090782	rs62426198	T	C	0.138101	0.0716	0.000111	no	no	no	no	no	yes
Skin Cancer (PheWAS Code 172)	6	134462775	rs73558640	G	T	0.010286	0.248	8.36e-05	no	no	no	no	no	yes
Skin Cancer (PheWAS Code 172)	6	134685508	rs9493917	G	A	0.38797	-0.0472	0.000277	no	no	no	no	no	yes
Skin Cancer (PheWAS Code 172)	6	140596984	rs72975871	T	C	0.05414	-0.121	1.32e-05	no	no	no	no	yes	yes
Skin Cancer (PheWAS Code 172)	6	145073626	rs145568352	A	G	0.014682	0.192	0.00039	no	no	no	no	no	yes
Skin Cancer (PheWAS Code 172)	6	147920935	rs17387675	C	A	0.054769	0.101	0.000297	no	no	no	no	no	yes
Skin Cancer (PheWAS Code 172)	6	150212869	rs9371541	A	T	0.623687	0.0553	2.62e-05	no	no	no	no	yes	yes
Skin Cancer (PheWAS Code 172)	6	150494821	rs7750147	A	G	0.178142	-0.0767	3.01e-06	no	no	no	yes	yes	yes
Skin Cancer (PheWAS Code 172)	6	151411394	rs117412017	A	G	0.006417	-0.313	0.000144	no	no	no	no	no	yes
Skin Cancer (PheWAS Code 172)	6	151994056	rs182939463	T	C	0.013164	0.221	0.000193	no	no	no	no	no	yes
Skin Cancer (PheWAS Code 172)	6	153858076	rs73018489	T	A	0.08495	0.0816	0.000368	no	no	no	no	no	yes
Skin Cancer (PheWAS Code 172)	6	155622481	rs4869852	C	T	0.357092	0.0485	0.000228	no	no	no	no	no	yes
Skin Cancer (PheWAS Code 172)	6	158480144	rs1750034	C	A	0.917324	-0.0799	0.000485	no	no	no	no	no	yes
Skin Cancer (PheWAS Code 172)	6	161337411	rs1247306	T	A	0.951316	-0.117	9.84e-05	no	no	no	no	no	yes
Skin Cancer (PheWAS Code 172)	6	162326151	rs4709556	T	C	0.123058	-0.0728	0.000156	no	no	no	no	no	yes
Skin Cancer (PheWAS Code 172)	6	164568038	rs807926	C	T	0.502353	-0.0455	0.000294	no	no	no	no	no	yes
Skin Cancer (PheWAS Code 172)	6	165298137	rs118159793	C	T	0.005881	0.3	0.00049	no	no	no	no	no	yes
Skin Cancer (PheWAS Code 172)	6	166062056	rs79067866	G	C	0.010325	0.227	0.000392	no	no	no	no	no	yes
Skin Cancer (PheWAS Code 172)	6	166341328	rs117313254	A	G	0.016329	-0.202	8.4e-05	no	no	no	no	no	yes
Skin Cancer (PheWAS Code 172)	6	167370211	rs2247315	C	A	0.335144	0.0752	1.79e-08	no	yes	yes	yes	yes	yes
Skin Cancer (PheWAS Code 172)	6	170409139	rs112075947	T	C	0.006996	-0.295	0.000282	no	no	no	no	no	yes
Skin Cancer (PheWAS Code 172)	7	1460217	rs193246605	A	G	0.012704	-0.23	0.000108	no	no	no	no	no	yes
Skin Cancer (PheWAS Code 172)	7	1876199	rs6460944	T	C	0.425214	-0.0495	0.000101	no	no	no	no	no	yes
Skin Cancer (PheWAS Code 172)	7	3104603	rs1965950	C	T	0.235544	-0.0576	0.00011	no	no	no	no	no	yes
Skin Cancer (PheWAS Code 172)	7	3626718	rs117130998	T	G	0.005223	0.355	7.97e-05	no	no	no	no	no	yes
Skin Cancer (PheWAS Code 172)	7	5458422	rs73059717	G	C	0.109923	-0.0857	3.98e-05	no	no	no	no	yes	yes
Skin Cancer (PheWAS Code 172)	7	6293334	rs184165021	G	C	0.011018	0.226	0.000385	no	no	no	no	no	yes
Skin Cancer (PheWAS Code 172)	7	6438217	rs35761891	G	A	0.044518	-0.133	3.69e-05	no	no	no	no	yes	yes
Skin Cancer (PheWAS Code 172)	7	6973942	rs181094263	T	C	0.00753	0.28	0.000353	no	no	no	no	no	yes
Skin Cancer (PheWAS Code 172)	7	7860424	rs7796962	A	T	0.396886	-0.0467	0.000286	no	no	no	no	no	yes
Skin Cancer (PheWAS Code 172)	7	8982545	rs77457684	A	G	0.016157	-0.188	0.000266	no	no	no	no	no	yes
Skin Cancer (PheWAS Code 172)	7	14203673	rs62443531	C	A	0.391017	-0.047	0.000312	no	no	no	no	no	yes
Skin Cancer (PheWAS Code 172)	7	14487013	rs143396994	A	G	0.010443	0.277	1.95e-05	no	no	no	no	yes	yes
Skin Cancer (PheWAS Code 172)	7	15089448	rs78648219	T	C	0.046841	-0.107	0.000303	no	no	no	no	no	yes
Skin Cancer (PheWAS Code 172)	7	15383056	rs74875415	T	A	0.056054	0.101	0.000235	no	no	no	no	no	yes
Skin Cancer (PheWAS Code 172)	7	15546572	rs75233373	G	A	0.046428	-0.116	0.000105	no	no	no	no	no	yes
Skin Cancer (PheWAS Code 172)	7	15700972	rs186976944	A	G	0.006741	-0.276	0.000432	no	no	no	no	no	yes
Skin Cancer (PheWAS Code 172)	7	16300608	rs185088868	C	A	0.020128	0.169	0.000227	no	no	no	no	no	yes
Skin Cancer (PheWAS Code 172)	7	17634634	rs1230423	C	T	0.091574	-0.0812	0.000221	no	no	no	no	no	yes
Skin Cancer (PheWAS Code 172)	7	17641577	rs1448664	C	A	0.168323	0.0664	9.03e-05	no	no	no	no	no	yes
Skin Cancer (PheWAS Code 172)	7	18819463	rs79707712	G	C	0.034776	-0.123	0.000403	no	no	no	no	no	yes
Skin Cancer (PheWAS Code 172)	7	25975351	rs6461897	A	C	0.041925	0.115	0.000235	no	no	no	no	no	yes
Skin Cancer (PheWAS Code 172)	7	28177338	rs849138	A	G	0.50734	0.0485	0.000118	no	no	no	no	no	yes
Skin Cancer (PheWAS Code 172)	7	29132279	rs117744081	G	A	0.0322	-0.204	1.69e-08	no	yes	yes	yes	yes	yes
Skin Cancer (PheWAS Code 172)	7	32197970	rs113478133	T	C	0.025904	-0.165	4.89e-05	no	no	no	no	yes	yes
Skin Cancer (PheWAS Code 172)	7	33313208	rs13226298	C	G	0.034745	-0.129	0.000204	no	no	no	no	no	yes
Skin Cancer (PheWAS Code 172)	7	35564882	rs343075	C	T	0.89327	0.0885	1.62e-05	no	no	no	no	yes	yes
Skin Cancer (PheWAS Code 172)	7	40830292	rs144043925	C	T	0.007653	0.279	0.000386	no	no	no	no	no	yes
Skin Cancer (PheWAS Code 172)	7	43367828	rs34933689	G	A	0.408775	-0.0564	1.28e-05	no	no	no	no	yes	yes
Skin Cancer (PheWAS Code 172)	7	45975848	rs34616821	T	C	0.131601	0.0692	0.00021	no	no	no	no	no	yes
Skin Cancer (PheWAS Code 172)	7	46840644	rs10951867	T	C	0.785711	0.0572	0.000205	no	no	no	no	no	yes
Skin Cancer (PheWAS Code 172)	7	47445812	rs834601	C	T	0.492809	-0.0698	2.98e-08	no	yes	yes	yes	yes	yes
Skin Cancer (PheWAS Code 172)	7	48836324	rs4917175	T	C	0.75178	-0.0514	0.000441	no	no	no	no	no	yes
Skin Cancer (PheWAS Code 172)	7	49151296	rs12718324	T	C	0.042154	0.114	0.000265	no	no	no	no	no	yes
Skin Cancer (PheWAS Code 172)	7	49514983	rs150260632	T	A	0.019661	-0.167	0.000273	no	no	no	no	no	yes
Skin Cancer (PheWAS Code 172)	7	49638388	rs74799246	A	C	0.016412	0.195	0.000117	no	no	no	no	no	yes
Skin Cancer (PheWAS Code 172)	7	50135632	rs62447817	A	G	0.114732	-0.0768	0.000155	no	no	no	no	no	yes
Skin Cancer (PheWAS Code 172)	7	50441094	rs12718785	G	A	0.529914	-0.0482	0.000145	no	no	no	no	no	yes
Skin Cancer (PheWAS Code 172)	7	67315358	rs142348369	A	T	0.028495	0.152	7.44e-05	no	no	no	no	no	yes
Skin Cancer (PheWAS Code 172)	7	74351951	rs148840464	T	C	0.032643	0.136	0.000163	no	no	no	no	no	yes
Skin Cancer (PheWAS Code 172)	7	75297561	rs74566505	A	G	0.021755	-0.169	0.000134	no	no	no	no	no	yes
Skin Cancer (PheWAS Code 172)	7	77998268	rs117170081	C	T	0.053635	-0.103	0.000247	no	no	no	no	no	yes
Skin Cancer (PheWAS Code 172)	7	78823757	rs112053369	C	T	0.012727	0.234	6.17e-05	no	no	no	no	no	yes
Skin Cancer (PheWAS Code 172)	7	80468285	rs11766836	G	A	0.230289	-0.0619	3.68e-05	no	no	no	no	yes	yes
Skin Cancer (PheWAS Code 172)	7	80565972	rs56065237	C	A	0.057658	-0.0961	0.000391	no	no	no	no	no	yes
Skin Cancer (PheWAS Code 172)	7	80962474	rs184413124	A	G	0.005793	0.318	0.000378	no	no	no	no	no	yes
Skin Cancer (PheWAS Code 172)	7	81327768	rs186431687	G	A	0.007649	-0.272	0.000429	no	no	no	no	no	yes
Skin Cancer (PheWAS Code 172)	7	83671980	rs2372023	G	A	0.637212	-0.0547	3.18e-05	no	no	no	no	yes	yes
Skin Cancer (PheWAS Code 172)	7	83858356	rs62477027	G	A	0.02653	-0.171	1.32e-05	no	no	no	no	yes	yes
Skin Cancer (PheWAS Code 172)	7	94306370	rs113736725	G	A	0.006445	-0.316	0.000152	no	no	no	no	no	yes
Skin Cancer (PheWAS Code 172)	7	96758550	rs12154925	T	G	0.133841	0.0708	0.000144	no	no	no	no	no	yes
Skin Cancer (PheWAS Code 172)	7	97476230	rs140595419	G	A	0.016644	0.192	0.0002	no	no	no	no	no	yes
Skin Cancer (PheWAS Code 172)	7	97563061	rs187733492	A	T	0.03278	0.132	0.000306	no	no	no	no	no	yes
Skin Cancer (PheWAS Code 172)	7	97721425	rs7808528	T	G	0.528005	0.0446	0.000394	no	no	no	no	no	yes
Skin Cancer (PheWAS Code 172)	7	98445111	rs7788159	A	G	0.167494	-0.0606	0.000314	no	no	no	no	no	yes
Skin Cancer (PheWAS Code 172)	7	100145928	rs11770880	G	T	0.090736	0.0828	0.000328	no	no	no	no	no	yes
Skin Cancer (PheWAS Code 172)	7	101405820	rs139978687	T	C	0.250909	-0.0974	2.33e-11	yes	yes	yes	yes	yes	yes
Skin Cancer (PheWAS Code 172)	7	101454308	rs144418349	T	C	0.025317	-0.151	0.00023	no	no	no	no	no	yes
Skin Cancer (PheWAS Code 172)	7	101517959	rs2970495	A	G	0.197232	-0.0623	8.96e-05	no	no	no	no	no	yes
Skin Cancer (PheWAS Code 172)	7	101649622	rs10488043	G	A	0.173612	-0.0585	0.000441	no	no	no	no	no	yes
Skin Cancer (PheWAS Code 172)	7	102895539	rs189506709	C	T	0.018185	-0.173	0.000292	no	no	no	no	no	yes
Skin Cancer (PheWAS Code 172)	7	106019002	rs59322752	C	T	0.405751	0.0466	0.000284	no	no	no	no	no	yes
Skin Cancer (PheWAS Code 172)	7	107472138	rs4727688	C	T	0.576227	0.046	0.000301	no	no	no	no	no	yes
Skin Cancer (PheWAS Code 172)	7	107770419	rs76804527	A	T	0.023071	-0.16	0.000199	no	no	no	no	no	yes
Skin Cancer (PheWAS Code 172)	7	109557851	rs2107169	A	C	0.037039	0.117	0.000435	no	no	no	no	no	yes
Skin Cancer (PheWAS Code 172)	7	113816131	rs190383725	C	T	0.005322	0.346	0.000415	no	no	no	no	no	yes
Skin Cancer (PheWAS Code 172)	7	116174610	rs186725489	T	C	0.005797	0.326	0.000299	no	no	no	no	no	yes
Skin Cancer (PheWAS Code 172)	7	116328032	rs76631208	T	C	0.035066	0.121	0.000456	no	no	no	no	no	yes
Skin Cancer (PheWAS Code 172)	7	116941236	rs39306	G	C	0.327752	-0.0489	0.000262	no	no	no	no	no	yes
Skin Cancer (PheWAS Code 172)	7	121091569	rs12375160	T	A	0.011424	-0.24	0.000208	no	no	no	no	no	yes
Skin Cancer (PheWAS Code 172)	7	122345254	rs34950493	C	T	0.023285	-0.16	0.000128	no	no	no	no	no	yes
Skin Cancer (PheWAS Code 172)	7	122483287	rs79399015	C	T	0.014823	0.201	0.000144	no	no	no	no	no	yes
Skin Cancer (PheWAS Code 172)	7	122619760	rs1204024	G	T	0.675716	-0.048	0.000377	no	no	no	no	no	yes
Skin Cancer (PheWAS Code 172)	7	129953381	rs139738341	A	G	0.008533	-0.265	0.000217	no	no	no	no	no	yes
Skin Cancer (PheWAS Code 172)	7	130126780	rs10229325	A	G	0.851871	0.0674	0.000143	no	no	no	no	no	yes
Skin Cancer (PheWAS Code 172)	7	130555743	rs75455883	G	C	0.072368	0.0961	9.26e-05	no	no	no	no	no	yes
Skin Cancer (PheWAS Code 172)	7	130564913	rs34908097	A	G	0.086221	-0.0917	4.26e-05	no	no	no	no	yes	yes
Skin Cancer (PheWAS Code 172)	7	130585553	rs157935	G	T	0.302924	-0.0807	4.47e-09	yes	yes	yes	yes	yes	yes
Skin Cancer (PheWAS Code 172)	7	132803279	rs6950923	A	G	0.914145	0.0893	6.87e-05	no	no	no	no	no	yes
Skin Cancer (PheWAS Code 172)	7	133354835	rs145091096	C	T	0.008539	0.284	6.88e-05	no	no	no	no	no	yes
Skin Cancer (PheWAS Code 172)	7	134017912	rs1643046	G	A	0.102815	0.0777	0.000177	no	no	no	no	no	yes
Skin Cancer (PheWAS Code 172)	7	134392249	rs7781555	C	T	0.301552	-0.0526	0.000137	no	no	no	no	no	yes
Skin Cancer (PheWAS Code 172)	7	135261834	rs61751960	G	A	0.007555	-0.258	0.000494	no	no	no	no	no	yes
Skin Cancer (PheWAS Code 172)	7	147128097	rs77602642	A	G	0.165185	0.0643	0.00016	no	no	no	no	no	yes
Skin Cancer (PheWAS Code 172)	7	147313723	rs10239233	T	C	0.313566	-0.0492	0.000473	no	no	no	no	no	yes
Skin Cancer (PheWAS Code 172)	7	148726438	rs34909003	T	A	0.219171	0.0553	0.000318	no	no	no	no	no	yes
Skin Cancer (PheWAS Code 172)	7	151097323	rs11767693	G	A	0.730553	0.0517	0.000302	no	no	no	no	no	yes
Skin Cancer (PheWAS Code 172)	7	152514938	rs151177870	A	G	0.020404	0.242	0.000136	no	no	no	no	no	yes
Skin Cancer (PheWAS Code 172)	7	153492267	rs187135280	T	C	0.016177	-0.183	0.000407	no	no	no	no	no	yes
Skin Cancer (PheWAS Code 172)	7	155017929	rs75306693	T	C	0.076801	0.103	1.85e-05	no	no	no	no	yes	yes
Skin Cancer (PheWAS Code 172)	7	156347201	rs9918628	C	T	0.769792	0.0576	0.000122	no	no	no	no	no	yes
Skin Cancer (PheWAS Code 172)	7	156473372	rs73163987	C	G	0.008649	0.263	0.000264	no	no	no	no	no	yes
Skin Cancer (PheWAS Code 172)	8	1194948	rs144323548	A	G	0.005975	0.324	0.000203	no	no	no	no	no	yes
Skin Cancer (PheWAS Code 172)	8	2757902	rs141913801	G	A	0.006023	-0.331	0.000114	no	no	no	no	no	yes
Skin Cancer (PheWAS Code 172)	8	2766352	rs71519899	T	G	0.024304	-0.147	0.000349	no	no	no	no	no	yes
Skin Cancer (PheWAS Code 172)	8	2918034	rs75442393	A	C	0.097739	-0.0761	0.00033	no	no	no	no	no	yes
Skin Cancer (PheWAS Code 172)	8	3565196	rs77445264	T	C	0.017646	-0.167	0.000498	no	no	no	no	no	yes
Skin Cancer (PheWAS Code 172)	8	3766788	rs146088778	C	G	0.007615	0.272	0.000323	no	no	no	no	no	yes
Skin Cancer (PheWAS Code 172)	8	5460046	rs35863232	C	G	0.052216	-0.107	0.00015	no	no	no	no	no	yes
Skin Cancer (PheWAS Code 172)	8	5548447	rs7007224	G	T	0.193632	0.059	0.000225	no	no	no	no	no	yes
Skin Cancer (PheWAS Code 172)	8	5553570	rs143416663	T	C	0.014625	0.191	0.000398	no	no	no	no	no	yes
Skin Cancer (PheWAS Code 172)	8	5998192	rs2552218	A	G	0.604878	-0.0458	0.000378	no	no	no	no	no	yes
Skin Cancer (PheWAS Code 172)	8	6127625	rs145769209	C	G	0.117617	-0.0758	0.000111	no	no	no	no	no	yes
Skin Cancer (PheWAS Code 172)	8	6677689	rs13248082	T	C	0.009975	0.265	4.6e-05	no	no	no	no	yes	yes
Skin Cancer (PheWAS Code 172)	8	6895210	rs7009952	C	T	0.450001	0.046	0.000328	no	no	no	no	no	yes
Skin Cancer (PheWAS Code 172)	8	9064002	rs2929465	C	G	0.582146	0.052	5.51e-05	no	no	no	no	no	yes
Skin Cancer (PheWAS Code 172)	8	10305524	rs118105212	A	G	0.095325	-0.0752	0.000459	no	no	no	no	no	yes
Skin Cancer (PheWAS Code 172)	8	11376266	rs2618451	C	T	0.40023	0.0503	0.000105	no	no	no	no	no	yes
Skin Cancer (PheWAS Code 172)	8	11585252	rs13277376	A	C	0.129102	0.0719	0.000153	no	no	no	no	no	yes
Skin Cancer (PheWAS Code 172)	8	12981066	rs143444487	T	A	0.006441	0.312	0.000426	no	no	no	no	no	yes
Skin Cancer (PheWAS Code 172)	8	13268972	rs55682732	G	T	0.595013	0.0476	0.00022	no	no	no	no	no	yes
Skin Cancer (PheWAS Code 172)	8	13722213	rs147292180	G	T	0.005073	0.332	0.000419	no	no	no	no	no	yes
Skin Cancer (PheWAS Code 172)	8	17608160	rs6586641	C	T	0.762435	0.0523	0.000416	no	no	no	no	no	yes
Skin Cancer (PheWAS Code 172)	8	19493529	rs2979874	T	G	0.629873	-0.0495	0.000277	no	no	no	no	no	yes
Skin Cancer (PheWAS Code 172)	8	19659499	rs3855754	G	C	0.361875	-0.0478	0.000258	no	no	no	no	no	yes
Skin Cancer (PheWAS Code 172)	8	20819540	rs113408954	G	T	0.013577	0.203	0.000233	no	no	no	no	no	yes
Skin Cancer (PheWAS Code 172)	8	21610635	rs144280151	T	C	0.007099	0.336	0.00016	no	no	no	no	no	yes
Skin Cancer (PheWAS Code 172)	8	22835142	rs17088862	A	T	0.04424	-0.112	0.000314	no	no	no	no	no	yes
Skin Cancer (PheWAS Code 172)	8	22876739	rs2241261	T	C	0.525493	0.0581	4.87e-06	no	no	no	yes	yes	yes
Skin Cancer (PheWAS Code 172)	8	23185198	rs73224451	A	C	0.035016	0.131	0.000249	no	no	no	no	no	yes
Skin Cancer (PheWAS Code 172)	8	29448650	rs17060380	C	T	0.073339	0.0889	0.000238	no	no	no	no	no	yes
Skin Cancer (PheWAS Code 172)	8	31830076	rs17683475	T	C	0.016007	0.178	0.000388	no	no	no	no	no	yes
Skin Cancer (PheWAS Code 172)	8	32465506	rs72634862	T	C	0.05811	0.0961	0.000378	no	no	no	no	no	yes
Skin Cancer (PheWAS Code 172)	8	33386788	rs117384336	A	G	0.006152	-0.415	0.00028	no	no	no	no	no	yes
Skin Cancer (PheWAS Code 172)	8	47484631	rs117149414	G	C	0.047995	0.106	0.000333	no	no	no	no	no	yes
Skin Cancer (PheWAS Code 172)	8	48150346	rs10095466	T	G	0.284607	-0.0574	6.42e-05	no	no	no	no	no	yes
Skin Cancer (PheWAS Code 172)	8	48912770	rs118051587	A	C	0.05594	0.107	0.000121	no	no	no	no	no	yes
Skin Cancer (PheWAS Code 172)	8	49334825	rs68052435	G	A	0.249699	-0.0605	3.3e-05	no	no	no	no	yes	yes
Skin Cancer (PheWAS Code 172)	8	52245828	rs190941308	G	A	0.012123	0.233	0.000144	no	no	no	no	no	yes
Skin Cancer (PheWAS Code 172)	8	53886839	rs10086738	A	T	0.217276	-0.0571	0.000195	no	no	no	no	no	yes
Skin Cancer (PheWAS Code 172)	8	56344549	rs113405523	G	A	0.045938	-0.11	0.000283	no	no	no	no	no	yes
Skin Cancer (PheWAS Code 172)	8	56856662	rs190420543	C	A	0.020415	0.159	0.000415	no	no	no	no	no	yes
Skin Cancer (PheWAS Code 172)	8	57295200	rs7002482	T	C	0.760805	0.053	0.000331	no	no	no	no	no	yes
Skin Cancer (PheWAS Code 172)	8	59817068	rs1562612	G	A	0.502967	0.0489	0.000101	no	no	no	no	no	yes
Skin Cancer (PheWAS Code 172)	8	60158742	rs139120896	C	A	0.005209	0.339	0.000121	no	no	no	no	no	yes
Skin Cancer (PheWAS Code 172)	8	61580676	rs622755	G	A	0.509734	-0.0555	1.07e-05	no	no	no	no	yes	yes
Skin Cancer (PheWAS Code 172)	8	65791662	rs140011234	A	G	0.005629	0.449	5.78e-07	no	no	no	yes	yes	yes
Skin Cancer (PheWAS Code 172)	8	68394430	rs139621522	T	C	0.010188	-0.231	0.000495	no	no	no	no	no	yes
Skin Cancer (PheWAS Code 172)	8	69681165	rs6472420	C	T	0.407044	0.0466	0.000309	no	no	no	no	no	yes
Skin Cancer (PheWAS Code 172)	8	74162440	rs76322204	A	T	0.00664	0.316	0.000137	no	no	no	no	no	yes
Skin Cancer (PheWAS Code 172)	8	77137211	rs187103213	C	T	0.009009	0.25	0.000315	no	no	no	no	no	yes
Skin Cancer (PheWAS Code 172)	8	77477105	rs28437803	A	G	0.062902	-0.168	1.8e-10	yes	yes	yes	yes	yes	yes
Skin Cancer (PheWAS Code 172)	8	77516942	rs10808813	G	C	0.283401	-0.0509	0.000377	no	no	no	no	no	yes
Skin Cancer (PheWAS Code 172)	8	77612212	rs118053472	C	T	0.008191	-0.28	0.000126	no	no	no	no	no	yes
Skin Cancer (PheWAS Code 172)	8	77681097	rs9918876	A	C	0.099185	-0.0931	1.05e-05	no	no	no	no	yes	yes
Skin Cancer (PheWAS Code 172)	8	77708295	rs116922327	C	T	0.008983	-0.245	0.000459	no	no	no	no	no	yes
Skin Cancer (PheWAS Code 172)	8	81397105	rs1065238	T	A	0.19976	-0.0754	1.8e-06	no	no	no	yes	yes	yes
Skin Cancer (PheWAS Code 172)	8	81461922	rs418432	C	G	0.307601	-0.0536	8.97e-05	no	no	no	no	no	yes
Skin Cancer (PheWAS Code 172)	8	86449481	rs117476109	C	A	0.034069	0.128	0.000205	no	no	no	no	no	yes
Skin Cancer (PheWAS Code 172)	8	94532132	rs182401130	A	G	0.005036	-0.343	0.000312	no	no	no	no	no	yes
Skin Cancer (PheWAS Code 172)	8	100968744	rs6999608	C	T	0.143601	-0.0663	0.000236	no	no	no	no	no	yes
Skin Cancer (PheWAS Code 172)	8	101062888	rs7818948	A	G	0.155175	-0.115	4.24e-11	yes	yes	yes	yes	yes	yes
Skin Cancer (PheWAS Code 172)	8	101147628	rs189476058	T	G	0.016453	-0.181	0.000356	no	no	no	no	no	yes
Skin Cancer (PheWAS Code 172)	8	101309456	rs1660331	C	T	0.631214	-0.051	9.12e-05	no	no	no	no	no	yes
Skin Cancer (PheWAS Code 172)	8	104245970	rs118158588	G	A	0.007466	-0.271	0.000395	no	no	no	no	no	yes
Skin Cancer (PheWAS Code 172)	8	105702362	rs3910535	T	C	0.722421	-0.0555	7.73e-05	no	no	no	no	no	yes
Skin Cancer (PheWAS Code 172)	8	107292834	rs74503172	A	G	0.006609	-0.306	0.000106	no	no	no	no	no	yes
Skin Cancer (PheWAS Code 172)	8	114834080	rs79448213	T	C	0.03065	0.134	0.000296	no	no	no	no	no	yes
Skin Cancer (PheWAS Code 172)	8	119039162	rs17431450	A	G	0.011565	0.208	0.00043	no	no	no	no	no	yes
Skin Cancer (PheWAS Code 172)	8	119348396	rs117548056	T	C	0.007649	-0.275	0.000198	no	no	no	no	no	yes
Skin Cancer (PheWAS Code 172)	8	120056819	rs7016223	C	T	0.497294	0.0583	3.8e-06	no	no	no	yes	yes	yes
Skin Cancer (PheWAS Code 172)	8	120432025	rs73711267	C	G	0.241666	0.0523	0.000367	no	no	no	no	no	yes
Skin Cancer (PheWAS Code 172)	8	122489943	rs77083348	A	G	0.008908	0.238	0.000465	no	no	no	no	no	yes
Skin Cancer (PheWAS Code 172)	8	124661934	rs16898680	T	A	0.025426	0.158	0.000151	no	no	no	no	no	yes
Skin Cancer (PheWAS Code 172)	8	126440918	rs72647324	C	T	0.006485	0.297	0.000356	no	no	no	no	no	yes
Skin Cancer (PheWAS Code 172)	8	126513330	rs10956251	T	C	0.135312	0.0694	0.000241	no	no	no	no	no	yes
Skin Cancer (PheWAS Code 172)	8	128365212	rs139215928	C	T	0.018611	-0.168	0.000341	no	no	no	no	no	yes
Skin Cancer (PheWAS Code 172)	8	128693013	rs77369273	A	T	0.018293	0.187	0.00042	no	no	no	no	no	yes
Skin Cancer (PheWAS Code 172)	8	129009401	rs62512839	G	A	0.339275	0.0503	0.000152	no	no	no	no	no	yes
Skin Cancer (PheWAS Code 172)	8	129384718	rs116921163	G	T	0.010001	-0.265	0.000241	no	no	no	no	no	yes
Skin Cancer (PheWAS Code 172)	8	130218631	rs150745260	T	C	0.007373	-0.334	8.66e-06	no	no	no	no	yes	yes
Skin Cancer (PheWAS Code 172)	8	130427757	rs17176469	T	C	0.019365	0.17	0.00018	no	no	no	no	no	yes
Skin Cancer (PheWAS Code 172)	8	130699140	rs10956486	C	T	0.31945	-0.0563	3e-05	no	no	no	no	yes	yes
Skin Cancer (PheWAS Code 172)	8	132293986	rs145249172	A	G	0.008987	-0.294	3.89e-05	no	no	no	no	yes	yes
Skin Cancer (PheWAS Code 172)	8	132617951	rs277032	C	T	0.193739	-0.0587	0.000245	no	no	no	no	no	yes
Skin Cancer (PheWAS Code 172)	8	132830308	rs78612551	T	G	0.008844	0.27	6.98e-05	no	no	no	no	no	yes
Skin Cancer (PheWAS Code 172)	8	133212314	rs75147952	C	A	0.012122	0.222	0.000152	no	no	no	no	no	yes
Skin Cancer (PheWAS Code 172)	8	134599158	rs113400554	T	C	0.018729	0.176	0.000232	no	no	no	no	no	yes
Skin Cancer (PheWAS Code 172)	8	136250791	rs117080992	C	T	0.012517	0.237	0.000112	no	no	no	no	no	yes
Skin Cancer (PheWAS Code 172)	8	136924488	rs77586930	C	T	0.010424	0.277	1.3e-05	no	no	no	no	yes	yes
Skin Cancer (PheWAS Code 172)	8	137484551	rs17642103	C	G	0.274688	-0.0524	0.000204	no	no	no	no	no	yes
Skin Cancer (PheWAS Code 172)	8	138093633	rs117373121	T	C	0.0182	0.174	0.000208	no	no	no	no	no	yes
Skin Cancer (PheWAS Code 172)	8	139929638	rs149697080	A	G	0.008985	0.273	0.00012	no	no	no	no	no	yes
Skin Cancer (PheWAS Code 172)	8	141489513	rs117241974	A	G	0.024386	0.179	7.04e-05	no	no	no	no	no	yes
Skin Cancer (PheWAS Code 172)	8	144310057	rs6987719	T	C	0.175676	-0.0624	0.000208	no	no	no	no	no	yes
Skin Cancer (PheWAS Code 172)	8	144479162	rs4874110	T	C	0.663758	0.0483	0.000324	no	no	no	no	no	yes
Skin Cancer (PheWAS Code 172)	8	145252484	rs77501143	T	G	0.04682	-0.13	5.34e-05	no	no	no	no	no	yes
Skin Cancer (PheWAS Code 172)	9	800601	rs10815715	C	T	0.295663	-0.0516	0.000179	no	no	no	no	no	yes
Skin Cancer (PheWAS Code 172)	9	1674726	rs10962521	C	T	0.381242	0.0498	0.000133	no	no	no	no	no	yes
Skin Cancer (PheWAS Code 172)	9	7301698	rs568383374	G	A	0.008405	0.255	0.000442	no	no	no	no	no	yes
Skin Cancer (PheWAS Code 172)	9	8258765	rs7031692	A	G	0.046424	-0.115	0.000384	no	no	no	no	no	yes
Skin Cancer (PheWAS Code 172)	9	9374152	rs147804577	T	C	0.009426	-0.237	0.000488	no	no	no	no	no	yes
Skin Cancer (PheWAS Code 172)	9	10860423	rs138131109	A	C	0.007117	0.325	6.87e-05	no	no	no	no	no	yes
Skin Cancer (PheWAS Code 172)	9	11247462	rs140498610	T	C	0.013642	0.223	0.00011	no	no	no	no	no	yes
Skin Cancer (PheWAS Code 172)	9	11914629	rs185694145	A	G	0.006163	0.36	9.07e-05	no	no	no	no	no	yes
Skin Cancer (PheWAS Code 172)	9	16890517	rs2153272	T	C	0.849366	0.101	1.25e-08	no	yes	yes	yes	yes	yes
Skin Cancer (PheWAS Code 172)	9	20041059	rs117000353	G	A	0.008292	0.324	4.21e-06	no	no	no	yes	yes	yes
Skin Cancer (PheWAS Code 172)	9	22049555	rs10757266	T	C	0.473035	-0.0731	6.92e-09	no	yes	yes	yes	yes	yes
Skin Cancer (PheWAS Code 172)	9	23436454	rs141318782	A	G	0.021171	-0.165	0.000327	no	no	no	no	no	yes
Skin Cancer (PheWAS Code 172)	9	26969113	rs75265831	T	G	0.084784	-0.0807	0.000423	no	no	no	no	no	yes
Skin Cancer (PheWAS Code 172)	9	31514893	rs140120820	C	T	0.068739	-0.109	1.56e-05	no	no	no	no	yes	yes
Skin Cancer (PheWAS Code 172)	9	32169181	rs57492779	A	G	0.465538	-0.0568	6.76e-06	no	no	no	no	yes	yes
Skin Cancer (PheWAS Code 172)	9	33862011	rs117101757	T	C	0.028262	-0.144	0.00018	no	no	no	no	no	yes
Skin Cancer (PheWAS Code 172)	9	37770295	rs74431227	A	T	0.047161	-0.118	8.24e-05	no	no	no	no	no	yes
Skin Cancer (PheWAS Code 172)	9	74311343	rs192395987	A	G	0.017064	-0.224	1.51e-05	no	no	no	no	yes	yes
Skin Cancer (PheWAS Code 172)	9	74630681	rs11143060	C	G	0.048314	-0.109	0.000491	no	no	no	no	no	yes
Skin Cancer (PheWAS Code 172)	9	77091763	rs113250584	A	T	0.017933	-0.17	0.000456	no	no	no	no	no	yes
Skin Cancer (PheWAS Code 172)	9	77855766	rs13285081	A	G	0.314626	0.0498	0.000243	no	no	no	no	no	yes
Skin Cancer (PheWAS Code 172)	9	78383794	rs192976778	T	C	0.008435	0.246	0.000429	no	no	no	no	no	yes
Skin Cancer (PheWAS Code 172)	9	78949683	rs2803437	A	G	0.746706	0.0529	0.000248	no	no	no	no	no	yes
Skin Cancer (PheWAS Code 172)	9	79093367	rs34286732	G	A	0.048926	-0.11	0.000184	no	no	no	no	no	yes
Skin Cancer (PheWAS Code 172)	9	83293328	rs186086538	T	C	0.00517	0.336	0.00042	no	no	no	no	no	yes
Skin Cancer (PheWAS Code 172)	9	83432424	rs11496744	T	C	0.011388	0.226	0.000294	no	no	no	no	no	yes
Skin Cancer (PheWAS Code 172)	9	86222409	rs7864472	C	T	0.173844	-0.0592	0.000436	no	no	no	no	no	yes
Skin Cancer (PheWAS Code 172)	9	90032973	rs913781	C	T	0.314167	-0.0494	0.000289	no	no	no	no	no	yes
Skin Cancer (PheWAS Code 172)	9	91175830	rs142337513	A	G	0.009156	0.286	0.000216	no	no	no	no	no	yes
Skin Cancer (PheWAS Code 172)	9	92906214	rs139144611	A	G	0.021008	-0.159	0.000459	no	no	no	no	no	yes
Skin Cancer (PheWAS Code 172)	9	93067472	rs75518860	A	G	0.015911	-0.189	0.00019	no	no	no	no	no	yes
Skin Cancer (PheWAS Code 172)	9	97621903	rs145301542	G	A	0.009496	0.26	0.000246	no	no	no	no	no	yes
Skin Cancer (PheWAS Code 172)	9	100541776	rs12003512	A	G	0.058169	-0.103	0.000131	no	no	no	no	no	yes
Skin Cancer (PheWAS Code 172)	9	103821329	rs72741406	T	C	0.007672	-0.256	0.000422	no	no	no	no	no	yes
Skin Cancer (PheWAS Code 172)	9	105041325	rs959067	C	T	0.56155	0.0594	4.03e-06	no	no	no	yes	yes	yes
Skin Cancer (PheWAS Code 172)	9	107008496	rs10991192	T	C	0.534668	0.0528	2.89e-05	no	no	no	no	yes	yes
Skin Cancer (PheWAS Code 172)	9	109280346	rs77147353	C	G	0.033105	0.146	5.65e-05	no	no	no	no	no	yes
Skin Cancer (PheWAS Code 172)	9	110007560	rs7861304	A	C	0.273878	0.0493	0.000471	no	no	no	no	no	yes
Skin Cancer (PheWAS Code 172)	9	110103101	rs817847	G	A	0.093835	0.082	0.000162	no	no	no	no	no	yes
Skin Cancer (PheWAS Code 172)	9	110581046	rs10121193	G	A	0.521228	-0.0477	0.000164	no	no	no	no	no	yes
Skin Cancer (PheWAS Code 172)	9	111109849	rs77579341	A	G	0.018663	0.165	0.000384	no	no	no	no	no	yes
Skin Cancer (PheWAS Code 172)	9	111618209	rs17728850	G	A	0.105985	0.0728	0.000378	no	no	no	no	no	yes
Skin Cancer (PheWAS Code 172)	9	111661261	rs146598426	T	C	0.010617	0.221	0.000432	no	no	no	no	no	yes
Skin Cancer (PheWAS Code 172)	9	120552391	rs35264368	T	G	0.175841	-0.062	0.000187	no	no	no	no	no	yes
Skin Cancer (PheWAS Code 172)	9	120600131	rs143190792	A	G	0.028702	-0.137	0.000313	no	no	no	no	no	yes
Skin Cancer (PheWAS Code 172)	9	122848705	rs190552681	T	G	0.005359	-0.32	0.000364	no	no	no	no	no	yes
Skin Cancer (PheWAS Code 172)	9	124862622	rs7040366	G	C	0.250975	-0.051	0.000471	no	no	no	no	no	yes
Skin Cancer (PheWAS Code 172)	9	126178694	rs28549297	C	T	0.159127	-0.0638	0.000203	no	no	no	no	no	yes
Skin Cancer (PheWAS Code 172)	9	129407395	rs146545243	G	C	0.007018	0.293	0.000454	no	no	no	no	no	yes
Skin Cancer (PheWAS Code 172)	9	133832215	rs113900689	T	C	0.006908	-0.301	0.000181	no	no	no	no	no	yes
Skin Cancer (PheWAS Code 172)	9	134457580	rs3780269	A	G	0.323911	0.0505	0.000177	no	no	no	no	no	yes
Skin Cancer (PheWAS Code 172)	9	136104671	rs117329881	T	C	0.026294	0.16	0.000152	no	no	no	no	no	yes
Skin Cancer (PheWAS Code 172)	9	138151915	rs150535164	G	A	0.090164	0.0847	0.000407	no	no	no	no	no	yes
Skin Cancer (PheWAS Code 172)	9	139340802	rs13301660	T	C	0.275502	0.0632	6.91e-06	no	no	no	no	yes	yes
Skin Cancer (PheWAS Code 172)	10	1656576	rs112394396	C	T	0.042891	0.129	3.55e-05	no	no	no	no	yes	yes
Skin Cancer (PheWAS Code 172)	10	1913345	rs10903582	C	T	0.574843	0.0496	0.000102	no	no	no	no	no	yes
Skin Cancer (PheWAS Code 172)	10	3104509	rs190233726	A	C	0.005976	0.374	6.5e-05	no	no	no	no	no	yes
Skin Cancer (PheWAS Code 172)	10	3275130	rs10903992	C	A	0.502731	0.0453	0.000331	no	no	no	no	no	yes
Skin Cancer (PheWAS Code 172)	10	4137949	rs147877232	C	A	0.014397	0.2	0.000266	no	no	no	no	no	yes
Skin Cancer (PheWAS Code 172)	10	6089841	rs7909519	G	T	0.107744	0.078	0.000128	no	no	no	no	no	yes
Skin Cancer (PheWAS Code 172)	10	7459608	rs181598512	T	C	0.005511	0.38	7.68e-05	no	no	no	no	no	yes
Skin Cancer (PheWAS Code 172)	10	8938561	rs77476954	G	A	0.116964	-0.183	3.25e-20	yes	yes	yes	yes	yes	yes
Skin Cancer (PheWAS Code 172)	10	10768080	rs4749982	G	A	0.513484	0.0534	2.27e-05	no	no	no	no	yes	yes
Skin Cancer (PheWAS Code 172)	10	12016284	rs548557335	A	G	0.006711	0.294	0.000262	no	no	no	no	no	yes
Skin Cancer (PheWAS Code 172)	10	13650003	rs146525312	A	T	0.015054	0.2	0.000175	no	no	no	no	no	yes
Skin Cancer (PheWAS Code 172)	10	13780910	rs10906459	C	T	0.398261	0.0498	0.000212	no	no	no	no	no	yes
Skin Cancer (PheWAS Code 172)	10	14682344	rs142597995	C	T	0.018184	-0.176	0.000429	no	no	no	no	no	yes
Skin Cancer (PheWAS Code 172)	10	15228215	rs189365487	G	A	0.008669	-0.263	0.000381	no	no	no	no	no	yes
Skin Cancer (PheWAS Code 172)	10	16429861	rs151276983	A	C	0.005681	0.332	0.000142	no	no	no	no	no	yes
Skin Cancer (PheWAS Code 172)	10	18793069	rs79190343	C	G	0.039234	-0.114	0.000493	no	no	no	no	no	yes
Skin Cancer (PheWAS Code 172)	10	26769345	rs113638825	G	A	0.012124	-0.222	0.000373	no	no	no	no	no	yes
Skin Cancer (PheWAS Code 172)	10	27653638	rs143619615	G	A	0.006662	0.319	0.000122	no	no	no	no	no	yes
Skin Cancer (PheWAS Code 172)	10	29035787	rs61848046	C	G	0.057072	0.118	2.1e-05	no	no	no	no	yes	yes
Skin Cancer (PheWAS Code 172)	10	32399394	rs2988087	A	G	0.473907	-0.05	7.64e-05	no	no	no	no	no	yes
Skin Cancer (PheWAS Code 172)	10	34116863	rs2812656	G	A	0.125917	0.0677	0.000355	no	no	no	no	no	yes
Skin Cancer (PheWAS Code 172)	10	34181026	rs1888749	G	A	0.721916	-0.0524	0.000185	no	no	no	no	no	yes
Skin Cancer (PheWAS Code 172)	10	35040640	rs7086042	T	C	0.732994	0.0545	0.00013	no	no	no	no	no	yes
Skin Cancer (PheWAS Code 172)	10	60659549	rs282686	G	T	0.823573	0.0584	0.00041	no	no	no	no	no	yes
Skin Cancer (PheWAS Code 172)	10	61412200	rs79262114	T	C	0.040352	-0.112	0.000481	no	no	no	no	no	yes
Skin Cancer (PheWAS Code 172)	10	64407845	rs4237304	T	C	0.738659	0.0573	6.36e-05	no	no	no	no	no	yes
Skin Cancer (PheWAS Code 172)	10	64585638	rs224287	G	A	0.85831	0.0652	0.000319	no	no	no	no	no	yes
Skin Cancer (PheWAS Code 172)	10	65651090	rs117905317	T	C	0.009895	0.248	0.000168	no	no	no	no	no	yes
Skin Cancer (PheWAS Code 172)	10	68393433	rs4746610	G	A	0.191026	-0.0609	0.000165	no	no	no	no	no	yes
Skin Cancer (PheWAS Code 172)	10	70955866	rs141632430	G	A	0.018023	0.17	0.000491	no	no	no	no	no	yes
Skin Cancer (PheWAS Code 172)	10	72359091	rs142514800	A	G	0.01547	-0.184	0.000403	no	no	no	no	no	yes
Skin Cancer (PheWAS Code 172)	10	73320331	rs67776611	T	C	0.065106	0.0908	0.000363	no	no	no	no	no	yes
Skin Cancer (PheWAS Code 172)	10	76189250	rs140438685	G	A	0.021563	0.167	0.000238	no	no	no	no	no	yes
Skin Cancer (PheWAS Code 172)	10	76746224	rs143393365	C	T	0.005488	0.347	0.000175	no	no	no	no	no	yes
Skin Cancer (PheWAS Code 172)	10	80602647	rs2077394	A	G	0.410826	-0.0529	3.63e-05	no	no	no	no	yes	yes
Skin Cancer (PheWAS Code 172)	10	81067040	rs1250554	T	C	0.360307	-0.0486	0.00027	no	no	no	no	no	yes
Skin Cancer (PheWAS Code 172)	10	81692989	rs76146536	C	T	0.02079	0.176	0.000233	no	no	no	no	no	yes
Skin Cancer (PheWAS Code 172)	10	81765597	rs76821205	A	G	0.028396	-0.133	0.000437	no	no	no	no	no	yes
Skin Cancer (PheWAS Code 172)	10	83964354	rs35988252	C	G	0.052333	0.112	8.48e-05	no	no	no	no	no	yes
Skin Cancer (PheWAS Code 172)	10	84251537	rs186736922	A	T	0.00605	0.37	2.11e-05	no	no	no	no	yes	yes
Skin Cancer (PheWAS Code 172)	10	86986478	rs117400194	T	C	0.013188	0.23	4.28e-05	no	no	no	no	yes	yes
Skin Cancer (PheWAS Code 172)	10	87010312	rs17105050	A	T	0.0733	0.0954	7.8e-05	no	no	no	no	no	yes
Skin Cancer (PheWAS Code 172)	10	91893394	rs7894782	A	G	0.130429	0.0716	0.000132	no	no	no	no	no	yes
Skin Cancer (PheWAS Code 172)	10	94787864	rs117313522	A	G	0.006098	0.314	0.000246	no	no	no	no	no	yes
Skin Cancer (PheWAS Code 172)	10	95700908	rs829230	T	C	0.449331	0.0569	6.91e-06	no	no	no	no	yes	yes
Skin Cancer (PheWAS Code 172)	10	96121505	rs140289143	C	T	0.015472	-0.183	0.000361	no	no	no	no	no	yes
Skin Cancer (PheWAS Code 172)	10	98495839	rs113124080	G	C	0.034647	0.123	0.000371	no	no	no	no	no	yes
Skin Cancer (PheWAS Code 172)	10	100191970	rs11599152	A	G	0.172404	0.0612	0.000241	no	no	no	no	no	yes
Skin Cancer (PheWAS Code 172)	10	101667814	rs17854134	G	A	0.035702	0.118	0.000465	no	no	no	no	no	yes
Skin Cancer (PheWAS Code 172)	10	102785406	rs183057758	A	G	0.040949	-0.127	0.000164	no	no	no	no	no	yes
Skin Cancer (PheWAS Code 172)	10	103117653	rs10883618	A	G	0.371064	0.0594	5.14e-06	no	no	no	no	yes	yes
Skin Cancer (PheWAS Code 172)	10	103842365	rs2485630	G	A	0.723725	0.051	0.000315	no	no	no	no	no	yes
Skin Cancer (PheWAS Code 172)	10	104850895	rs11191552	A	G	0.016995	0.176	0.000332	no	no	no	no	no	yes
Skin Cancer (PheWAS Code 172)	10	105493414	rs117778043	T	C	0.012328	0.205	0.000344	no	no	no	no	no	yes
Skin Cancer (PheWAS Code 172)	10	105679341	rs2488002	T	C	0.844436	-0.0833	1.56e-06	no	no	no	yes	yes	yes
Skin Cancer (PheWAS Code 172)	10	111362075	rs11194730	A	G	0.096363	0.095	1.51e-05	no	no	no	no	yes	yes
Skin Cancer (PheWAS Code 172)	10	112161703	rs79901064	G	C	0.04364	-0.118	0.000178	no	no	no	no	no	yes
Skin Cancer (PheWAS Code 172)	10	113232859	rs2900928	T	G	0.432063	-0.0467	0.000239	no	no	no	no	no	yes
Skin Cancer (PheWAS Code 172)	10	115100306	rs10885432	G	A	0.703624	-0.0498	0.000305	no	no	no	no	no	yes
Skin Cancer (PheWAS Code 172)	10	115248851	rs2089176	G	A	0.41529	-0.045	0.000424	no	no	no	no	no	yes
Skin Cancer (PheWAS Code 172)	10	119573178	rs7098111	T	C	0.165095	-0.0765	8.88e-06	no	no	no	no	yes	yes
Skin Cancer (PheWAS Code 172)	10	122976494	rs75784013	A	G	0.014725	-0.186	0.000411	no	no	no	no	no	yes
Skin Cancer (PheWAS Code 172)	10	123055059	rs113476460	T	C	0.013163	0.205	0.000493	no	no	no	no	no	yes
Skin Cancer (PheWAS Code 172)	10	124268744	rs116855151	T	C	0.008112	0.278	0.000321	no	no	no	no	no	yes
Skin Cancer (PheWAS Code 172)	10	124499984	rs117484016	T	C	0.006502	0.295	0.000309	no	no	no	no	no	yes
Skin Cancer (PheWAS Code 172)	10	127753359	rs56076315	C	T	0.162739	-0.0718	4.09e-05	no	no	no	no	yes	yes
Skin Cancer (PheWAS Code 172)	10	129137912	rs2720964	C	T	0.194616	-0.0647	0.00011	no	no	no	no	no	yes
Skin Cancer (PheWAS Code 172)	10	130739601	rs72862453	T	C	0.068286	-0.0939	0.000245	no	no	no	no	no	yes
Skin Cancer (PheWAS Code 172)	10	131012958	rs200690960	A	C	0.015112	0.22	0.000278	no	no	no	no	no	yes
Skin Cancer (PheWAS Code 172)	10	131503352	rs61874312	T	G	0.0122	0.209	0.000268	no	no	no	no	no	yes
Skin Cancer (PheWAS Code 172)	10	132849063	rs79308189	T	C	0.049314	0.107	0.000242	no	no	no	no	no	yes
Skin Cancer (PheWAS Code 172)	10	133336552	rs141199290	T	G	0.007791	0.298	4.43e-05	no	no	no	no	yes	yes
Skin Cancer (PheWAS Code 172)	10	133907015	rs9665550	G	C	0.187714	-0.0586	0.000278	no	no	no	no	no	yes
Skin Cancer (PheWAS Code 172)	10	134622959	rs7095453	A	G	0.007711	0.288	8.83e-05	no	no	no	no	no	yes
Skin Cancer (PheWAS Code 172)	10	135295115	rs147704966	T	C	0.007117	-0.307	0.000216	no	no	no	no	no	yes
Skin Cancer (PheWAS Code 172)	11	289668	rs112058263	G	C	0.02235	0.217	4.56e-06	no	no	no	yes	yes	yes
Skin Cancer (PheWAS Code 172)	11	300228	rs11603142	G	C	0.342295	0.0484	0.000257	no	no	no	no	no	yes
Skin Cancer (PheWAS Code 172)	11	918339	rs10794340	C	T	0.113711	0.0738	0.000196	no	no	no	no	no	yes
Skin Cancer (PheWAS Code 172)	11	1875289	rs73410935	T	G	0.062555	0.095	0.000347	no	no	no	no	no	yes
Skin Cancer (PheWAS Code 172)	11	2446904	rs80194575	G	C	0.062402	0.0943	0.000336	no	no	no	no	no	yes
Skin Cancer (PheWAS Code 172)	11	6729796	rs138496788	C	T	0.008032	0.272	0.000231	no	no	no	no	no	yes
Skin Cancer (PheWAS Code 172)	11	7036509	rs6578819	G	T	0.971075	-0.135	0.000331	no	no	no	no	no	yes
Skin Cancer (PheWAS Code 172)	11	7260691	rs6578839	T	C	0.009265	-0.243	0.000263	no	no	no	no	no	yes
Skin Cancer (PheWAS Code 172)	11	7686492	rs35342609	T	C	0.02599	-0.144	0.000496	no	no	no	no	no	yes
Skin Cancer (PheWAS Code 172)	11	12315175	rs148792670	A	G	0.005053	0.329	0.000272	no	no	no	no	no	yes
Skin Cancer (PheWAS Code 172)	11	15766526	rs11023705	C	G	0.570468	0.0452	0.000458	no	no	no	no	no	yes
Skin Cancer (PheWAS Code 172)	11	16864297	rs12577088	G	C	0.118882	-0.0694	0.000416	no	no	no	no	no	yes
Skin Cancer (PheWAS Code 172)	11	17047747	rs77545208	T	G	0.009839	0.327	0.000223	no	no	no	no	no	yes
Skin Cancer (PheWAS Code 172)	11	19835926	rs2012534	T	C	0.514936	-0.0479	0.000151	no	no	no	no	no	yes
Skin Cancer (PheWAS Code 172)	11	23755199	rs7102674	G	A	0.280369	-0.0523	0.000211	no	no	no	no	no	yes
Skin Cancer (PheWAS Code 172)	11	25665264	rs34731121	C	T	0.069986	0.091	0.000209	no	no	no	no	no	yes
Skin Cancer (PheWAS Code 172)	11	25904934	rs139609821	C	T	0.014152	-0.234	5.47e-05	no	no	no	no	no	yes
Skin Cancer (PheWAS Code 172)	11	27026488	rs61888274	T	C	0.117815	-0.0783	6.45e-05	no	no	no	no	no	yes
Skin Cancer (PheWAS Code 172)	11	27326292	rs117568660	T	C	0.005528	0.328	0.00042	no	no	no	no	no	yes
Skin Cancer (PheWAS Code 172)	11	27682015	rs193044018	T	C	0.013694	0.209	0.000145	no	no	no	no	no	yes
Skin Cancer (PheWAS Code 172)	11	29271408	rs79312344	T	G	0.020879	0.161	0.000242	no	no	no	no	no	yes
Skin Cancer (PheWAS Code 172)	11	31044117	rs78654116	T	C	0.023819	0.153	0.000302	no	no	no	no	no	yes
Skin Cancer (PheWAS Code 172)	11	33467359	rs79459713	C	T	0.057042	0.0967	0.000362	no	no	no	no	no	yes
Skin Cancer (PheWAS Code 172)	11	33686605	rs11032335	A	G	0.276917	-0.0585	3.32e-05	no	no	no	no	yes	yes
Skin Cancer (PheWAS Code 172)	11	35557882	rs148051903	C	T	0.011644	0.244	7.16e-05	no	no	no	no	no	yes
Skin Cancer (PheWAS Code 172)	11	35973847	rs150674165	A	G	0.017794	0.194	0.000229	no	no	no	no	no	yes
Skin Cancer (PheWAS Code 172)	11	37313990	rs12578094	C	T	0.314476	-0.0505	0.000191	no	no	no	no	no	yes
Skin Cancer (PheWAS Code 172)	11	41278854	rs11036321	G	A	0.012685	0.204	0.000457	no	no	no	no	no	yes
Skin Cancer (PheWAS Code 172)	11	46262283	rs7943416	G	A	0.06581	-0.0907	0.000356	no	no	no	no	no	yes
Skin Cancer (PheWAS Code 172)	11	46522306	rs7949282	C	A	0.289578	-0.0512	0.000228	no	no	no	no	no	yes
Skin Cancer (PheWAS Code 172)	11	47242761	rs12291341	A	G	0.336285	-0.0562	2.69e-05	no	no	no	no	yes	yes
Skin Cancer (PheWAS Code 172)	11	59603894	rs558660	G	A	0.824622	0.0581	0.000439	no	no	no	no	no	yes
Skin Cancer (PheWAS Code 172)	11	61597212	rs174570	T	C	0.128402	-0.102	6.64e-08	no	no	yes	yes	yes	yes
Skin Cancer (PheWAS Code 172)	11	61674118	rs174476	T	C	0.421329	0.0487	0.000131	no	no	no	no	no	yes
Skin Cancer (PheWAS Code 172)	11	62663535	rs548246	G	T	0.705687	-0.0573	3.76e-05	no	no	no	no	yes	yes
Skin Cancer (PheWAS Code 172)	11	62706391	rs144419827	C	G	0.027429	0.184	2.41e-06	no	no	no	yes	yes	yes
Skin Cancer (PheWAS Code 172)	11	63706777	rs117164872	T	C	0.027463	-0.139	0.000323	no	no	no	no	no	yes
Skin Cancer (PheWAS Code 172)	11	64107735	rs663743	A	G	0.342234	0.0677	3.54e-07	no	no	yes	yes	yes	yes
Skin Cancer (PheWAS Code 172)	11	65039874	rs111974153	T	C	0.015951	0.205	8.76e-05	no	no	no	no	no	yes
Skin Cancer (PheWAS Code 172)	11	65578204	rs77738625	A	G	0.029901	0.143	0.000143	no	no	no	no	no	yes
Skin Cancer (PheWAS Code 172)	11	65664006	rs614520	A	G	0.640223	-0.063	2.48e-06	no	no	no	yes	yes	yes
Skin Cancer (PheWAS Code 172)	11	65718003	rs11607341	C	T	0.067476	-0.0902	0.000409	no	no	no	no	no	yes
Skin Cancer (PheWAS Code 172)	11	66807251	rs138170426	T	A	0.017383	-0.217	2.38e-05	no	no	no	no	yes	yes
Skin Cancer (PheWAS Code 172)	11	67614980	rs112878147	T	C	0.276575	-0.0528	0.000207	no	no	no	no	no	yes
Skin Cancer (PheWAS Code 172)	11	67716570	rs1636218	A	G	0.708312	-0.0541	0.000192	no	no	no	no	no	yes
Skin Cancer (PheWAS Code 172)	11	68149450	rs314773	C	A	0.623464	0.0528	5.01e-05	no	no	no	no	no	yes
Skin Cancer (PheWAS Code 172)	11	69952562	rs755016	A	G	0.437304	0.0521	5.81e-05	no	no	no	no	no	yes
Skin Cancer (PheWAS Code 172)	11	72165210	rs72954115	C	A	0.074718	0.0917	0.000142	no	no	no	no	no	yes
Skin Cancer (PheWAS Code 172)	11	75993348	rs11236678	G	A	0.633248	0.0456	0.000478	no	no	no	no	no	yes
Skin Cancer (PheWAS Code 172)	11	78423405	rs11237593	G	C	0.034976	-0.122	0.000351	no	no	no	no	no	yes
Skin Cancer (PheWAS Code 172)	11	79808758	rs75210397	T	C	0.010478	0.239	0.000116	no	no	no	no	no	yes
Skin Cancer (PheWAS Code 172)	11	79815596	rs1944488	C	T	0.422021	-0.047	0.00023	no	no	no	no	no	yes
Skin Cancer (PheWAS Code 172)	11	80813122	rs6591926	G	C	0.65424	-0.0486	0.000252	no	no	no	no	no	yes
Skin Cancer (PheWAS Code 172)	11	81933134	rs141257282	T	C	0.032384	-0.134	0.000269	no	no	no	no	no	yes
Skin Cancer (PheWAS Code 172)	11	83783388	rs10792715	C	G	0.921011	-0.0939	6.12e-05	no	no	no	no	no	yes
Skin Cancer (PheWAS Code 172)	11	86671164	rs78749057	T	C	0.038859	0.129	8.39e-05	no	no	no	no	no	yes
Skin Cancer (PheWAS Code 172)	11	87895482	rs116972810	T	A	0.006853	0.283	0.000378	no	no	no	no	no	yes
Skin Cancer (PheWAS Code 172)	11	89017961	rs1126809	A	G	0.30514	0.161	9.71e-32	yes	yes	yes	yes	yes	yes
Skin Cancer (PheWAS Code 172)	11	90208883	rs1944068	A	G	0.33022	-0.061	4.94e-06	no	no	no	yes	yes	yes
Skin Cancer (PheWAS Code 172)	11	92386983	rs146400842	T	C	0.010263	-0.236	0.000199	no	no	no	no	no	yes
Skin Cancer (PheWAS Code 172)	11	93090840	rs12277063	C	T	0.23254	-0.0527	0.000407	no	no	no	no	no	yes
Skin Cancer (PheWAS Code 172)	11	93844970	rs118037969	A	G	0.009625	0.31	5.97e-06	no	no	no	no	yes	yes
Skin Cancer (PheWAS Code 172)	11	94293839	rs113127470	A	C	0.015035	-0.23	1.36e-05	no	no	no	no	yes	yes
Skin Cancer (PheWAS Code 172)	11	94463093	rs2895570	C	T	0.301905	-0.0519	0.000207	no	no	no	no	no	yes
Skin Cancer (PheWAS Code 172)	11	94931618	rs117651667	A	G	0.011704	0.224	0.000145	no	no	no	no	no	yes
Skin Cancer (PheWAS Code 172)	11	97673118	rs117650816	T	C	0.0053	0.346	8.48e-05	no	no	no	no	no	yes
Skin Cancer (PheWAS Code 172)	11	98650532	rs145532991	T	C	0.01862	0.195	5.73e-05	no	no	no	no	no	yes
Skin Cancer (PheWAS Code 172)	11	100705780	rs561267	G	A	0.106514	-0.0722	0.000416	no	no	no	no	no	yes
Skin Cancer (PheWAS Code 172)	11	101591094	rs72982392	A	G	0.021167	0.158	0.000415	no	no	no	no	no	yes
Skin Cancer (PheWAS Code 172)	11	103838408	rs10502023	G	A	0.276323	0.0507	0.000319	no	no	no	no	no	yes
Skin Cancer (PheWAS Code 172)	11	104857665	rs12293622	T	C	0.013789	-0.223	0.000117	no	no	no	no	no	yes
Skin Cancer (PheWAS Code 172)	11	108306236	rs10890839	A	C	0.408756	0.0486	0.000149	no	no	no	no	no	yes
Skin Cancer (PheWAS Code 172)	11	109934639	rs10891049	C	T	0.344573	0.055	3.99e-05	no	no	no	no	yes	yes
Skin Cancer (PheWAS Code 172)	11	112170170	rs184484847	T	C	0.006009	0.355	0.00032	no	no	no	no	no	yes
Skin Cancer (PheWAS Code 172)	11	112661746	rs321141	T	C	0.584027	-0.0471	0.000237	no	no	no	no	no	yes
Skin Cancer (PheWAS Code 172)	11	113830514	rs148150490	A	G	0.026107	0.148	0.000258	no	no	no	no	no	yes
Skin Cancer (PheWAS Code 172)	11	114096696	rs552453267	G	A	0.007072	0.291	0.000174	no	no	no	no	no	yes
Skin Cancer (PheWAS Code 172)	11	117967839	rs9651686	T	G	0.929531	-0.0873	0.000386	no	no	no	no	no	yes
Skin Cancer (PheWAS Code 172)	11	125814198	rs110143	G	A	0.695167	0.0541	8.01e-05	no	no	no	no	no	yes
Skin Cancer (PheWAS Code 172)	11	126386363	rs145450774	A	G	0.021568	-0.157	0.000335	no	no	no	no	no	yes
Skin Cancer (PheWAS Code 172)	11	126439019	rs634964	C	T	0.510681	0.0531	0.000173	no	no	no	no	no	yes
Skin Cancer (PheWAS Code 172)	12	234249	rs7316033	C	T	0.241298	0.0523	0.000369	no	no	no	no	no	yes
Skin Cancer (PheWAS Code 172)	12	240382	rs116990441	A	G	0.017989	-0.203	4.94e-05	no	no	no	no	yes	yes
Skin Cancer (PheWAS Code 172)	12	3875077	rs74058376	A	T	0.006234	0.317	0.000182	no	no	no	no	no	yes
Skin Cancer (PheWAS Code 172)	12	4039851	rs2532530	A	C	0.897961	-0.0768	0.000213	no	no	no	no	no	yes
Skin Cancer (PheWAS Code 172)	12	8241671	rs71445178	C	T	0.006877	0.314	0.000198	no	no	no	no	no	yes
Skin Cancer (PheWAS Code 172)	12	9261069	rs57470443	G	A	0.048657	-0.104	0.00037	no	no	no	no	no	yes
Skin Cancer (PheWAS Code 172)	12	10079941	rs61913473	C	T	0.095743	0.0817	0.000138	no	no	no	no	no	yes
Skin Cancer (PheWAS Code 172)	12	10458059	rs117084179	G	C	0.014254	0.219	0.000346	no	no	no	no	no	yes
Skin Cancer (PheWAS Code 172)	12	11942536	rs78289924	A	C	0.008373	-0.287	0.00013	no	no	no	no	no	yes
Skin Cancer (PheWAS Code 172)	12	13126701	rs142199340	A	G	0.006606	0.316	0.000154	no	no	no	no	no	yes
Skin Cancer (PheWAS Code 172)	12	14487201	rs553669383	C	T	0.005189	0.381	4.72e-05	no	no	no	no	yes	yes
Skin Cancer (PheWAS Code 172)	12	15129391	rs16910453	T	A	0.007552	0.291	9.49e-05	no	no	no	no	no	yes
Skin Cancer (PheWAS Code 172)	12	18051131	rs117122208	T	G	0.008064	-0.251	0.000462	no	no	no	no	no	yes
Skin Cancer (PheWAS Code 172)	12	20421367	rs34349570	G	A	0.012329	0.209	0.000253	no	no	no	no	no	yes
Skin Cancer (PheWAS Code 172)	12	24624272	rs10431257	T	A	0.361135	-0.0584	7.92e-06	no	no	no	no	yes	yes
Skin Cancer (PheWAS Code 172)	12	24681856	rs79054120	C	T	0.03089	-0.138	0.000187	no	no	no	no	no	yes
Skin Cancer (PheWAS Code 172)	12	25114252	rs117280971	A	C	0.012874	-0.208	0.000334	no	no	no	no	no	yes
Skin Cancer (PheWAS Code 172)	12	25239874	rs16928445	T	C	0.32834	0.0518	0.000115	no	no	no	no	no	yes
Skin Cancer (PheWAS Code 172)	12	25552701	rs111881504	T	C	0.051989	-0.127	8.18e-06	no	no	no	no	yes	yes
Skin Cancer (PheWAS Code 172)	12	26919416	rs146052260	A	G	0.00761	0.38	1.52e-06	no	no	no	yes	yes	yes
Skin Cancer (PheWAS Code 172)	12	39317090	rs58832880	C	T	0.007742	-0.287	8.26e-05	no	no	no	no	no	yes
Skin Cancer (PheWAS Code 172)	12	44178439	rs73093772	T	C	0.011857	0.208	0.000403	no	no	no	no	no	yes
Skin Cancer (PheWAS Code 172)	12	46425198	rs11183294	T	A	0.182726	0.064	9.07e-05	no	no	no	no	no	yes
Skin Cancer (PheWAS Code 172)	12	47829045	rs73105366	T	C	0.07548	-0.0854	0.000346	no	no	no	no	no	yes
Skin Cancer (PheWAS Code 172)	12	50205502	rs73114127	G	A	0.311551	0.0501	0.000239	no	no	no	no	no	yes
Skin Cancer (PheWAS Code 172)	12	50767285	rs12582180	A	C	0.63969	0.0496	0.000152	no	no	no	no	no	yes
Skin Cancer (PheWAS Code 172)	12	52893941	rs2362845	C	G	0.366082	-0.108	1.98e-16	yes	yes	yes	yes	yes	yes
Skin Cancer (PheWAS Code 172)	12	58376282	rs188171864	T	C	0.007194	-0.271	0.000463	no	no	no	no	no	yes
Skin Cancer (PheWAS Code 172)	12	64024264	rs185717944	C	T	0.009146	0.248	0.000312	no	no	no	no	no	yes
Skin Cancer (PheWAS Code 172)	12	64060400	rs117075066	G	T	0.085543	0.0875	0.00012	no	no	no	no	no	yes
Skin Cancer (PheWAS Code 172)	12	64503585	rs74099280	T	C	0.012092	0.211	0.000307	no	no	no	no	no	yes
Skin Cancer (PheWAS Code 172)	12	65515117	rs117397017	A	G	0.007065	0.312	8.32e-05	no	no	no	no	no	yes
Skin Cancer (PheWAS Code 172)	12	66126955	rs181313618	T	C	0.00808	0.268	0.000204	no	no	no	no	no	yes
Skin Cancer (PheWAS Code 172)	12	69056272	rs148614751	T	C	0.007417	0.289	0.000182	no	no	no	no	no	yes
Skin Cancer (PheWAS Code 172)	12	71681578	rs77011186	A	C	0.038537	-0.118	0.000321	no	no	no	no	no	yes
Skin Cancer (PheWAS Code 172)	12	72629256	rs117803525	T	C	0.007268	0.286	0.00022	no	no	no	no	no	yes
Skin Cancer (PheWAS Code 172)	12	74896353	rs7307471	G	T	0.046849	-0.104	0.000487	no	no	no	no	no	yes
Skin Cancer (PheWAS Code 172)	12	77531634	rs771617	G	A	0.737421	-0.051	0.000383	no	no	no	no	no	yes
Skin Cancer (PheWAS Code 172)	12	77643472	rs143258372	T	C	0.007539	0.294	0.000123	no	no	no	no	no	yes
Skin Cancer (PheWAS Code 172)	12	78877527	rs188757004	C	T	0.006073	0.308	0.000438	no	no	no	no	no	yes
Skin Cancer (PheWAS Code 172)	12	88406294	rs76617988	G	A	0.037177	-0.123	0.000273	no	no	no	no	no	yes
Skin Cancer (PheWAS Code 172)	12	92384658	rs4608114	A	G	0.362125	-0.0476	0.0003	no	no	no	no	no	yes
Skin Cancer (PheWAS Code 172)	12	96035646	rs12228105	G	T	0.13144	-0.068	0.000263	no	no	no	no	no	yes
Skin Cancer (PheWAS Code 172)	12	96378807	rs10859996	T	C	0.355751	-0.0785	2.58e-09	yes	yes	yes	yes	yes	yes
Skin Cancer (PheWAS Code 172)	12	96384437	rs73216231	T	A	0.130704	0.0848	6.68e-06	no	no	no	no	yes	yes
Skin Cancer (PheWAS Code 172)	12	96393871	rs189442984	C	T	0.026519	-0.152	0.000163	no	no	no	no	no	yes
Skin Cancer (PheWAS Code 172)	12	96567725	rs117519386	T	C	0.02054	0.182	0.0001	no	no	no	no	no	yes
Skin Cancer (PheWAS Code 172)	12	97219409	rs534173987	G	A	0.007441	-0.382	0.000288	no	no	no	no	no	yes
Skin Cancer (PheWAS Code 172)	12	97392471	rs182062810	G	C	0.008156	-0.277	0.000183	no	no	no	no	no	yes
Skin Cancer (PheWAS Code 172)	12	101563282	rs117955473	T	G	0.0099	-0.238	0.000182	no	no	no	no	no	yes
Skin Cancer (PheWAS Code 172)	12	104143078	rs61300396	C	T	0.234051	-0.0555	0.000253	no	no	no	no	no	yes
Skin Cancer (PheWAS Code 172)	12	106614124	rs75246810	T	C	0.013977	0.21	9.94e-05	no	no	no	no	no	yes
Skin Cancer (PheWAS Code 172)	12	110497756	rs189487156	C	G	0.008855	0.282	0.000344	no	no	no	no	no	yes
Skin Cancer (PheWAS Code 172)	12	112566315	rs118171751	A	G	0.009419	0.246	0.00021	no	no	no	no	no	yes
Skin Cancer (PheWAS Code 172)	12	117188465	rs4301877	T	C	0.913492	-0.0825	0.00031	no	no	no	no	no	yes
Skin Cancer (PheWAS Code 172)	12	117710246	rs41356652	T	C	0.006226	0.298	0.000201	no	no	no	no	no	yes
Skin Cancer (PheWAS Code 172)	12	119255904	rs116969381	A	G	0.034913	-0.127	0.000236	no	no	no	no	no	yes
Skin Cancer (PheWAS Code 172)	12	119342006	rs150750637	G	A	0.063167	-0.0907	0.000475	no	no	no	no	no	yes
Skin Cancer (PheWAS Code 172)	12	123878221	rs144563725	A	G	0.017519	0.196	8.64e-05	no	no	no	no	no	yes
Skin Cancer (PheWAS Code 172)	12	125642721	rs12826721	C	T	0.328159	-0.0478	0.00038	no	no	no	no	no	yes
Skin Cancer (PheWAS Code 172)	12	126999294	rs75064632	C	T	0.041617	0.121	0.000135	no	no	no	no	no	yes
Skin Cancer (PheWAS Code 172)	12	127715831	rs35078472	C	A	0.014042	-0.194	0.000304	no	no	no	no	no	yes
Skin Cancer (PheWAS Code 172)	12	129418928	rs11060026	A	G	0.129726	-0.0655	0.000492	no	no	no	no	no	yes
Skin Cancer (PheWAS Code 172)	12	131713431	rs11061399	T	C	0.072351	-0.0862	0.000426	no	no	no	no	no	yes
Skin Cancer (PheWAS Code 172)	12	133217785	rs117229574	G	T	0.010534	-0.237	0.000296	no	no	no	no	no	yes
Skin Cancer (PheWAS Code 172)	13	20724930	rs9509059	T	C	0.474163	0.0483	0.000155	no	no	no	no	no	yes
Skin Cancer (PheWAS Code 172)	13	24203525	rs67530445	T	C	0.18273	-0.0603	0.000226	no	no	no	no	no	yes
Skin Cancer (PheWAS Code 172)	13	24661095	rs7326323	T	G	0.687911	0.053	0.000136	no	no	no	no	no	yes
Skin Cancer (PheWAS Code 172)	13	27094459	rs180828686	G	A	0.008236	0.257	0.000458	no	no	no	no	no	yes
Skin Cancer (PheWAS Code 172)	13	27113247	rs1571938	A	G	0.271586	0.0502	0.000395	no	no	no	no	no	yes
Skin Cancer (PheWAS Code 172)	13	27932829	rs73163516	C	T	0.005466	0.316	0.000242	no	no	no	no	no	yes
Skin Cancer (PheWAS Code 172)	13	28919462	rs2296192	C	T	0.962595	0.123	0.0002	no	no	no	no	no	yes
Skin Cancer (PheWAS Code 172)	13	30954390	rs7139953	G	T	0.84437	-0.0612	0.000457	no	no	no	no	no	yes
Skin Cancer (PheWAS Code 172)	13	32927894	rs9943876	T	C	0.312152	-0.0502	0.000223	no	no	no	no	no	yes
Skin Cancer (PheWAS Code 172)	13	32962679	rs11571799	A	T	0.042898	-0.11	0.000475	no	no	no	no	no	yes
Skin Cancer (PheWAS Code 172)	13	33794512	rs117832716	A	G	0.012951	0.202	0.000402	no	no	no	no	no	yes
Skin Cancer (PheWAS Code 172)	13	35145735	rs8001992	G	A	0.401032	-0.0498	0.000111	no	no	no	no	no	yes
Skin Cancer (PheWAS Code 172)	13	35401298	rs9285105	G	A	0.725218	-0.05	0.000396	no	no	no	no	no	yes
Skin Cancer (PheWAS Code 172)	13	37156085	rs9603072	T	C	0.064693	-0.0921	0.000318	no	no	no	no	no	yes
Skin Cancer (PheWAS Code 172)	13	37466272	rs145450387	C	T	0.005769	0.305	0.000488	no	no	no	no	no	yes
Skin Cancer (PheWAS Code 172)	13	37563202	rs11620412	T	C	0.023055	-0.151	0.000314	no	no	no	no	no	yes
Skin Cancer (PheWAS Code 172)	13	37782714	rs2137589	A	G	0.300572	-0.0528	0.00012	no	no	no	no	no	yes
Skin Cancer (PheWAS Code 172)	13	39431458	rs9603454	G	A	0.017336	0.191	9.99e-05	no	no	no	no	no	yes
Skin Cancer (PheWAS Code 172)	13	39814716	rs146733701	T	G	0.008742	0.3	2.96e-05	no	no	no	no	yes	yes
Skin Cancer (PheWAS Code 172)	13	39989152	rs181009362	A	T	0.007706	0.283	0.000203	no	no	no	no	no	yes
Skin Cancer (PheWAS Code 172)	13	41754670	rs1999507	A	G	0.942212	0.107	7.45e-05	no	no	no	no	no	yes
Skin Cancer (PheWAS Code 172)	13	41872293	rs6560975	T	C	0.910064	-0.0771	0.000441	no	no	no	no	no	yes
Skin Cancer (PheWAS Code 172)	13	45887502	rs114726411	T	C	0.027496	0.162	2.89e-05	no	no	no	no	yes	yes
Skin Cancer (PheWAS Code 172)	13	46278667	rs17246048	A	G	0.019631	0.176	0.000209	no	no	no	no	no	yes
Skin Cancer (PheWAS Code 172)	13	49229639	rs73182542	T	C	0.007108	-0.271	0.000426	no	no	no	no	no	yes
Skin Cancer (PheWAS Code 172)	13	57071324	rs140596303	G	A	0.008351	-0.281	0.000121	no	no	no	no	no	yes
Skin Cancer (PheWAS Code 172)	13	59450443	rs7982545	T	C	0.201901	-0.0703	8.69e-06	no	no	no	no	yes	yes
Skin Cancer (PheWAS Code 172)	13	70635420	rs2439684	C	A	0.527664	0.0511	5.2e-05	no	no	no	no	no	yes
Skin Cancer (PheWAS Code 172)	13	71860742	rs117288109	T	C	0.008232	0.284	0.000107	no	no	no	no	no	yes
Skin Cancer (PheWAS Code 172)	13	73163027	rs17089576	T	C	0.131504	-0.0711	0.000138	no	no	no	no	no	yes
Skin Cancer (PheWAS Code 172)	13	76443053	rs186754781	A	G	0.006527	0.289	0.000445	no	no	no	no	no	yes
Skin Cancer (PheWAS Code 172)	13	78689625	rs2585505	C	G	0.692506	-0.048	0.000436	no	no	no	no	no	yes
Skin Cancer (PheWAS Code 172)	13	78973822	rs192626922	G	A	0.007159	0.268	0.0005	no	no	no	no	no	yes
Skin Cancer (PheWAS Code 172)	13	82065172	rs73518520	T	C	0.015188	0.198	0.000128	no	no	no	no	no	yes
Skin Cancer (PheWAS Code 172)	13	89316512	rs187187300	G	A	0.005065	0.374	4.23e-05	no	no	no	no	yes	yes
Skin Cancer (PheWAS Code 172)	13	90018392	rs7335222	T	C	0.959164	-0.112	0.000455	no	no	no	no	no	yes
Skin Cancer (PheWAS Code 172)	13	90417860	rs76610920	G	A	0.005588	0.445	5.21e-07	no	no	no	yes	yes	yes
Skin Cancer (PheWAS Code 172)	13	92078229	rs117302107	G	C	0.03812	0.135	9.9e-05	no	no	no	no	no	yes
Skin Cancer (PheWAS Code 172)	13	92273196	rs9589310	T	C	0.048752	0.104	0.000445	no	no	no	no	no	yes
Skin Cancer (PheWAS Code 172)	13	97609085	rs74733566	G	C	0.006619	0.319	0.000112	no	no	no	no	no	yes
Skin Cancer (PheWAS Code 172)	13	98757345	rs9556880	T	C	0.119809	0.077	7.35e-05	no	no	no	no	no	yes
Skin Cancer (PheWAS Code 172)	13	98969659	rs642974	C	T	0.283797	0.053	0.000148	no	no	no	no	no	yes
Skin Cancer (PheWAS Code 172)	13	99082889	rs3825431	T	G	0.255063	-0.0575	7.21e-05	no	no	no	no	no	yes
Skin Cancer (PheWAS Code 172)	13	99893924	rs546174591	G	A	0.006784	0.307	0.000177	no	no	no	no	no	yes
Skin Cancer (PheWAS Code 172)	13	100315527	rs34463702	A	C	0.135811	-0.0642	0.000491	no	no	no	no	no	yes
Skin Cancer (PheWAS Code 172)	13	103249221	rs7995964	G	A	0.438461	-0.0478	0.000165	no	no	no	no	no	yes
Skin Cancer (PheWAS Code 172)	13	106097120	rs111897329	T	A	0.021668	-0.157	0.000295	no	no	no	no	no	yes
Skin Cancer (PheWAS Code 172)	13	108106769	rs117093764	A	G	0.006743	-0.322	0.00016	no	no	no	no	no	yes
Skin Cancer (PheWAS Code 172)	13	112840029	rs9549871	C	G	0.097144	0.109	3.3e-07	no	no	yes	yes	yes	yes
Skin Cancer (PheWAS Code 172)	13	113535630	rs9549316	C	T	0.434698	-0.0502	7.6e-05	no	no	no	no	no	yes
Skin Cancer (PheWAS Code 172)	14	21062655	rs61995623	A	T	0.181553	0.0627	0.00013	no	no	no	no	no	yes
Skin Cancer (PheWAS Code 172)	14	21497589	rs190897369	A	G	0.009965	0.231	0.000349	no	no	no	no	no	yes
Skin Cancer (PheWAS Code 172)	14	22522809	rs150093357	T	C	0.022357	0.165	0.000468	no	no	no	no	no	yes
Skin Cancer (PheWAS Code 172)	14	23512041	rs149885629	A	G	0.013362	-0.198	0.000324	no	no	no	no	no	yes
Skin Cancer (PheWAS Code 172)	14	23740238	rs4375573	C	T	0.293306	-0.0543	9.17e-05	no	no	no	no	no	yes
Skin Cancer (PheWAS Code 172)	14	24052214	rs77294179	A	G	0.029329	0.151	0.000272	no	no	no	no	no	yes
Skin Cancer (PheWAS Code 172)	14	24125603	rs17199282	C	G	0.0533	-0.102	0.000294	no	no	no	no	no	yes
Skin Cancer (PheWAS Code 172)	14	28959869	rs35294300	C	T	0.27988	-0.0594	2.27e-05	no	no	no	no	yes	yes
Skin Cancer (PheWAS Code 172)	14	30989820	rs17432087	C	A	0.339336	0.0542	4.56e-05	no	no	no	no	yes	yes
Skin Cancer (PheWAS Code 172)	14	35110936	rs183051449	G	A	0.007969	0.277	0.000434	no	no	no	no	no	yes
Skin Cancer (PheWAS Code 172)	14	36992627	rs67268304	G	C	0.407637	0.0458	0.000376	no	no	no	no	no	yes
Skin Cancer (PheWAS Code 172)	14	39783264	rs9788556	A	G	0.979306	0.167	0.000183	no	no	no	no	no	yes
Skin Cancer (PheWAS Code 172)	14	43394821	rs74759472	C	T	0.032748	0.133	0.000168	no	no	no	no	no	yes
Skin Cancer (PheWAS Code 172)	14	44825472	rs142570804	T	C	0.005524	-0.315	0.000433	no	no	no	no	no	yes
Skin Cancer (PheWAS Code 172)	14	46325932	rs1056437	T	A	0.277668	-0.0505	0.000359	no	no	no	no	no	yes
Skin Cancer (PheWAS Code 172)	14	46415877	rs17727939	G	A	0.098018	0.082	0.000124	no	no	no	no	no	yes
Skin Cancer (PheWAS Code 172)	14	46748486	rs62001189	G	A	0.229574	0.0572	0.000292	no	no	no	no	no	yes
Skin Cancer (PheWAS Code 172)	14	46967239	rs72672893	G	T	0.08485	0.0888	0.000103	no	no	no	no	no	yes
Skin Cancer (PheWAS Code 172)	14	49325365	rs34117674	G	A	0.128584	-0.0696	0.000383	no	no	no	no	no	yes
Skin Cancer (PheWAS Code 172)	14	51419551	rs57055835	C	T	0.485838	-0.0493	9.83e-05	no	no	no	no	no	yes
Skin Cancer (PheWAS Code 172)	14	51902566	rs11849449	T	G	0.143908	0.08	9.4e-06	no	no	no	no	yes	yes
Skin Cancer (PheWAS Code 172)	14	51930879	rs55777436	C	A	0.014708	0.215	4.15e-05	no	no	no	no	yes	yes
Skin Cancer (PheWAS Code 172)	14	52397132	rs4901175	A	G	0.048395	0.123	2.85e-05	no	no	no	no	yes	yes
Skin Cancer (PheWAS Code 172)	14	56209043	rs71412693	T	C	0.096417	0.0886	3.75e-05	no	no	no	no	yes	yes
Skin Cancer (PheWAS Code 172)	14	61036875	rs72720169	G	A	0.019	0.165	0.000331	no	no	no	no	no	yes
Skin Cancer (PheWAS Code 172)	14	62507902	rs113094490	G	A	0.088838	0.0812	0.000319	no	no	no	no	no	yes
Skin Cancer (PheWAS Code 172)	14	63336673	rs117782382	T	A	0.006179	0.293	0.000456	no	no	no	no	no	yes
Skin Cancer (PheWAS Code 172)	14	65600552	rs78466908	G	A	0.059565	0.0989	0.000488	no	no	no	no	no	yes
Skin Cancer (PheWAS Code 172)	14	65835232	rs191456211	T	G	0.013673	0.201	0.000485	no	no	no	no	no	yes
Skin Cancer (PheWAS Code 172)	14	69071599	rs17829444	A	G	0.214625	-0.0594	0.000106	no	no	no	no	no	yes
Skin Cancer (PheWAS Code 172)	14	69135467	rs1547011	A	G	0.537685	0.0521	4.73e-05	no	no	no	no	yes	yes
Skin Cancer (PheWAS Code 172)	14	69771109	rs75806022	T	C	0.113427	-0.0823	6.55e-05	no	no	no	no	no	yes
Skin Cancer (PheWAS Code 172)	14	71398059	rs544300394	G	C	0.009051	0.266	0.000189	no	no	no	no	no	yes
Skin Cancer (PheWAS Code 172)	14	72244961	rs187446505	A	G	0.009319	-0.263	0.000427	no	no	no	no	no	yes
Skin Cancer (PheWAS Code 172)	14	72353202	rs36423	G	T	0.881424	-0.0739	0.000157	no	no	no	no	no	yes
Skin Cancer (PheWAS Code 172)	14	74752167	rs56962361	C	T	0.015375	-0.205	7.26e-05	no	no	no	no	no	yes
Skin Cancer (PheWAS Code 172)	14	75317295	rs151333074	G	C	0.006582	-0.307	0.000211	no	no	no	no	no	yes
Skin Cancer (PheWAS Code 172)	14	75883342	rs8021209	G	A	0.598535	-0.0573	1.18e-05	no	no	no	no	yes	yes
Skin Cancer (PheWAS Code 172)	14	77171292	rs11625529	T	C	0.797229	-0.0601	0.000357	no	no	no	no	no	yes
Skin Cancer (PheWAS Code 172)	14	77613223	rs2058692	C	T	0.122004	-0.0708	0.000229	no	no	no	no	no	yes
Skin Cancer (PheWAS Code 172)	14	77921942	rs141086996	G	A	0.035382	-0.139	6.74e-05	no	no	no	no	no	yes
Skin Cancer (PheWAS Code 172)	14	85878902	rs2372952	G	A	0.623923	-0.0479	0.000235	no	no	no	no	no	yes
Skin Cancer (PheWAS Code 172)	14	87255556	rs79926302	A	G	0.167247	0.062	0.000267	no	no	no	no	no	yes
Skin Cancer (PheWAS Code 172)	14	87502073	rs112793576	C	T	0.178035	-0.0759	7.33e-05	no	no	no	no	no	yes
Skin Cancer (PheWAS Code 172)	14	87676375	rs72683499	G	A	0.032776	0.129	0.000251	no	no	no	no	no	yes
Skin Cancer (PheWAS Code 172)	14	89134686	rs10136653	G	A	0.264668	-0.0503	0.000428	no	no	no	no	no	yes
Skin Cancer (PheWAS Code 172)	14	90006860	rs112561695	T	C	0.03388	0.131	0.000249	no	no	no	no	no	yes
Skin Cancer (PheWAS Code 172)	14	92567438	rs2145128	C	T	0.040653	-0.117	0.000241	no	no	no	no	no	yes
Skin Cancer (PheWAS Code 172)	14	95947693	rs17092510	A	C	0.275881	0.0639	0.000149	no	no	no	no	no	yes
Skin Cancer (PheWAS Code 172)	14	96103115	rs11160282	T	C	0.139002	-0.0648	0.000363	no	no	no	no	no	yes
Skin Cancer (PheWAS Code 172)	14	98742481	rs73391614	G	A	0.311404	-0.0498	0.000245	no	no	no	no	no	yes
Skin Cancer (PheWAS Code 172)	14	101239064	rs10147396	G	C	0.490664	-0.0456	0.000302	no	no	no	no	no	yes
Skin Cancer (PheWAS Code 172)	14	101483987	rs68043363	T	C	0.210555	-0.0544	0.000445	no	no	no	no	no	yes
Skin Cancer (PheWAS Code 172)	14	102365971	rs74491386	G	T	0.011988	0.215	0.000211	no	no	no	no	no	yes
Skin Cancer (PheWAS Code 172)	14	103528244	rs35382723	A	G	0.401988	0.0453	0.000443	no	no	no	no	no	yes
Skin Cancer (PheWAS Code 172)	14	104292703	rs139585139	C	T	0.012319	0.241	8.9e-05	no	no	no	no	no	yes
Skin Cancer (PheWAS Code 172)	15	23895879	rs59251829	T	G	0.076237	0.092	0.000122	no	no	no	no	no	yes
Skin Cancer (PheWAS Code 172)	15	25847531	rs190862246	A	C	0.007673	0.266	0.000372	no	no	no	no	no	yes
Skin Cancer (PheWAS Code 172)	15	26106165	rs11634425	G	C	0.714571	0.0645	4.34e-06	no	no	no	yes	yes	yes
Skin Cancer (PheWAS Code 172)	15	26168859	rs8030028	A	G	0.89429	-0.0923	6.39e-06	no	no	no	no	yes	yes
Skin Cancer (PheWAS Code 172)	15	28230247	rs121918166	T	C	0.009119	0.421	7.36e-10	yes	yes	yes	yes	yes	yes
Skin Cancer (PheWAS Code 172)	15	28230318	rs1800407	T	C	0.085709	0.0977	1.38e-05	no	no	no	no	yes	yes
Skin Cancer (PheWAS Code 172)	15	28335820	rs4778138	G	A	0.112112	-0.077	0.000113	no	no	no	no	no	yes
Skin Cancer (PheWAS Code 172)	15	30317860	rs146840707	C	G	0.012444	0.217	0.000242	no	no	no	no	no	yes
Skin Cancer (PheWAS Code 172)	15	31746685	rs11632836	G	C	0.225993	-0.0535	0.000409	no	no	no	no	no	yes
Skin Cancer (PheWAS Code 172)	15	32220854	rs150269103	G	A	0.016017	-0.227	4.05e-05	no	no	no	no	yes	yes
Skin Cancer (PheWAS Code 172)	15	33730154	rs116088622	T	C	0.010196	0.225	0.00036	no	no	no	no	no	yes
Skin Cancer (PheWAS Code 172)	15	40742338	rs11853333	A	G	0.356395	-0.047	0.000392	no	no	no	no	no	yes
Skin Cancer (PheWAS Code 172)	15	42861567	rs34643746	G	A	0.245318	0.0512	0.000464	no	no	no	no	no	yes
Skin Cancer (PheWAS Code 172)	15	46028970	rs191403306	G	C	0.005053	-0.389	3.2e-05	no	no	no	no	yes	yes
Skin Cancer (PheWAS Code 172)	15	50197656	rs8023809	G	A	0.781501	-0.0749	8.44e-07	no	no	no	yes	yes	yes
Skin Cancer (PheWAS Code 172)	15	55806218	rs12907462	G	A	0.156713	0.0659	0.000184	no	no	no	no	no	yes
Skin Cancer (PheWAS Code 172)	15	57313422	rs76036137	C	A	0.012675	0.196	0.000471	no	no	no	no	no	yes
Skin Cancer (PheWAS Code 172)	15	61418250	rs796711	T	C	0.993978	0.292	0.00034	no	no	no	no	no	yes
Skin Cancer (PheWAS Code 172)	15	61479586	rs17204945	A	G	0.184966	0.0661	4.81e-05	no	no	no	no	yes	yes
Skin Cancer (PheWAS Code 172)	15	66442784	rs77659626	A	G	0.065804	0.0888	0.000479	no	no	no	no	no	yes
Skin Cancer (PheWAS Code 172)	15	66485055	rs111550848	G	A	0.010944	0.227	0.000215	no	no	no	no	no	yes
Skin Cancer (PheWAS Code 172)	15	69969355	rs11854229	G	T	0.64917	-0.0471	0.000366	no	no	no	no	no	yes
Skin Cancer (PheWAS Code 172)	15	72728710	rs112515625	A	G	0.032963	0.149	3.12e-05	no	no	no	no	yes	yes
Skin Cancer (PheWAS Code 172)	15	74103396	rs117491218	A	G	0.015675	-0.207	4.97e-05	no	no	no	no	yes	yes
Skin Cancer (PheWAS Code 172)	15	76980051	rs138990196	A	G	0.060508	0.106	7.57e-05	no	no	no	no	no	yes
Skin Cancer (PheWAS Code 172)	15	77491093	rs184642812	A	G	0.005944	-0.328	0.000111	no	no	no	no	no	yes
Skin Cancer (PheWAS Code 172)	15	80357713	rs79259369	T	C	0.01315	-0.231	4.43e-05	no	no	no	no	yes	yes
Skin Cancer (PheWAS Code 172)	15	80429209	rs2140155	A	C	0.790546	0.0577	0.000188	no	no	no	no	no	yes
Skin Cancer (PheWAS Code 172)	15	80974863	rs187829540	T	C	0.014927	0.202	0.000276	no	no	no	no	no	yes
Skin Cancer (PheWAS Code 172)	15	81218910	rs147185594	C	G	0.006555	0.309	0.000447	no	no	no	no	no	yes
Skin Cancer (PheWAS Code 172)	15	86247098	rs12442835	C	T	0.016725	-0.235	0.000153	no	no	no	no	no	yes
Skin Cancer (PheWAS Code 172)	15	87781709	rs62033585	A	G	0.1758	-0.0601	0.000278	no	no	no	no	no	yes
Skin Cancer (PheWAS Code 172)	15	89579666	rs383261	A	G	0.051559	0.106	0.000388	no	no	no	no	no	yes
Skin Cancer (PheWAS Code 172)	15	90065824	rs139256179	T	C	0.032448	-0.138	0.000282	no	no	no	no	no	yes
Skin Cancer (PheWAS Code 172)	15	93973055	rs7177431	C	T	0.110676	0.0784	0.000109	no	no	no	no	no	yes
Skin Cancer (PheWAS Code 172)	15	94263277	rs6416593	G	A	0.964713	0.132	0.000126	no	no	no	no	no	yes
Skin Cancer (PheWAS Code 172)	15	94459411	rs76978183	G	T	0.012982	0.218	0.000237	no	no	no	no	no	yes
Skin Cancer (PheWAS Code 172)	15	96617128	rs4076653	T	C	0.45332	-0.0457	0.000323	no	no	no	no	no	yes
Skin Cancer (PheWAS Code 172)	15	97243083	rs115460693	G	T	0.018165	0.199	3.46e-05	no	no	no	no	yes	yes
Skin Cancer (PheWAS Code 172)	16	605796	rs142178720	C	A	0.007493	-0.33	2.83e-05	no	no	no	no	yes	yes
Skin Cancer (PheWAS Code 172)	16	673454	rs148476578	T	C	0.13471	-0.0664	0.000359	no	no	no	no	no	yes
Skin Cancer (PheWAS Code 172)	16	1008780	rs2573132	A	G	0.108973	-0.0712	0.000429	no	no	no	no	no	yes
Skin Cancer (PheWAS Code 172)	16	4034001	rs12149798	T	G	0.116739	-0.0742	0.000212	no	no	no	no	no	yes
Skin Cancer (PheWAS Code 172)	16	4814455	rs7192396	T	C	0.684043	0.0479	0.000429	no	no	no	no	no	yes
Skin Cancer (PheWAS Code 172)	16	5090928	rs72773718	G	C	0.122467	0.0869	6.08e-06	no	no	no	no	yes	yes
Skin Cancer (PheWAS Code 172)	16	6153468	rs142233484	C	G	0.007008	-0.324	7.03e-05	no	no	no	no	no	yes
Skin Cancer (PheWAS Code 172)	16	6601270	rs62015487	A	G	0.031981	-0.128	0.000357	no	no	no	no	no	yes
Skin Cancer (PheWAS Code 172)	16	8579153	rs9933143	C	G	0.105081	-0.0838	5.29e-05	no	no	no	no	no	yes
Skin Cancer (PheWAS Code 172)	16	9443694	rs150244700	T	C	0.008649	-0.262	0.000239	no	no	no	no	no	yes
Skin Cancer (PheWAS Code 172)	16	10395776	rs17672305	C	G	0.063021	0.1	0.000129	no	no	no	no	no	yes
Skin Cancer (PheWAS Code 172)	16	11185579	rs555786329	G	T	0.005065	0.319	0.000418	no	no	no	no	no	yes
Skin Cancer (PheWAS Code 172)	16	11319295	rs4781049	C	G	0.154706	0.0823	2.18e-06	no	no	no	yes	yes	yes
Skin Cancer (PheWAS Code 172)	16	12323509	rs830716	C	G	0.713204	-0.0571	4.3e-05	no	no	no	no	yes	yes
Skin Cancer (PheWAS Code 172)	16	12762038	rs8056212	T	C	0.734847	0.0555	0.000174	no	no	no	no	no	yes
Skin Cancer (PheWAS Code 172)	16	12833207	rs188221342	T	C	0.011189	0.262	5.59e-05	no	no	no	no	no	yes
Skin Cancer (PheWAS Code 172)	16	16029934	rs138294618	T	C	0.018303	-0.199	0.000367	no	no	no	no	no	yes
Skin Cancer (PheWAS Code 172)	16	17341870	rs55650225	T	C	0.159715	-0.0671	0.000143	no	no	no	no	no	yes
Skin Cancer (PheWAS Code 172)	16	17465152	rs150308636	T	C	0.011715	-0.219	0.000437	no	no	no	no	no	yes
Skin Cancer (PheWAS Code 172)	16	17668244	rs115425680	A	G	0.027602	-0.144	0.000249	no	no	no	no	no	yes
Skin Cancer (PheWAS Code 172)	16	26962062	rs117861862	A	C	0.011409	0.239	0.000135	no	no	no	no	no	yes
Skin Cancer (PheWAS Code 172)	16	27168533	rs7197120	T	G	0.807171	-0.063	0.000193	no	no	no	no	no	yes
Skin Cancer (PheWAS Code 172)	16	28515228	rs17855750	C	A	0.046869	0.114	0.00012	no	no	no	no	no	yes
Skin Cancer (PheWAS Code 172)	16	49750790	rs17281813	C	T	0.33632	-0.0534	5.5e-05	no	no	no	no	no	yes
Skin Cancer (PheWAS Code 172)	16	50066642	rs13329711	A	G	0.099436	-0.0936	9.03e-06	no	no	no	no	yes	yes
Skin Cancer (PheWAS Code 172)	16	51081229	rs147472579	G	A	0.037546	0.116	0.000466	no	no	no	no	no	yes
Skin Cancer (PheWAS Code 172)	16	52403390	rs117417631	T	C	0.030466	0.155	2.8e-05	no	no	no	no	yes	yes
Skin Cancer (PheWAS Code 172)	16	54608284	rs76474461	T	C	0.056303	0.109	8.96e-05	no	no	no	no	no	yes
Skin Cancer (PheWAS Code 172)	16	58116836	rs7203241	G	C	0.78742	-0.0614	6.84e-05	no	no	no	no	no	yes
Skin Cancer (PheWAS Code 172)	16	62386944	rs12446658	A	G	0.220148	-0.0606	6.93e-05	no	no	no	no	no	yes
Skin Cancer (PheWAS Code 172)	16	64034164	rs138380412	A	G	0.016265	0.184	0.00035	no	no	no	no	no	yes
Skin Cancer (PheWAS Code 172)	16	65781870	rs189221450	C	G	0.006874	-0.333	5.68e-05	no	no	no	no	no	yes
Skin Cancer (PheWAS Code 172)	16	66082934	rs74653755	C	G	0.005819	-0.291	0.000447	no	no	no	no	no	yes
Skin Cancer (PheWAS Code 172)	16	74032738	rs55762672	C	G	0.242481	0.0521	0.000391	no	no	no	no	no	yes
Skin Cancer (PheWAS Code 172)	16	79289824	rs13339278	A	G	0.033272	-0.13	0.000267	no	no	no	no	no	yes
Skin Cancer (PheWAS Code 172)	16	81260131	rs77245867	G	A	0.060264	-0.105	7.57e-05	no	no	no	no	no	yes
Skin Cancer (PheWAS Code 172)	16	81727768	rs116973106	A	G	0.005011	-0.357	0.000168	no	no	no	no	no	yes
Skin Cancer (PheWAS Code 172)	16	81938122	rs4622505	C	T	0.573994	-0.0477	0.000193	no	no	no	no	no	yes
Skin Cancer (PheWAS Code 172)	16	84758745	rs79196683	G	A	0.048891	0.109	0.000197	no	no	no	no	no	yes
Skin Cancer (PheWAS Code 172)	16	86008674	rs74453519	G	C	0.023204	0.158	0.000267	no	no	no	no	no	yes
Skin Cancer (PheWAS Code 172)	16	86219919	rs74512013	T	G	0.021451	0.156	0.000345	no	no	no	no	no	yes
Skin Cancer (PheWAS Code 172)	16	86668167	rs7184282	G	A	0.586639	-0.0471	0.000239	no	no	no	no	no	yes
Skin Cancer (PheWAS Code 172)	16	88981377	rs542857381	T	C	0.0313	0.172	2.56e-06	no	no	no	yes	yes	yes
Skin Cancer (PheWAS Code 172)	16	89986117	rs1805007	T	C	0.104855	0.346	6.95e-60	yes	yes	yes	yes	yes	yes
Skin Cancer (PheWAS Code 172)	17	1143013	rs144714872	T	C	0.05224	0.11	0.000282	no	no	no	no	no	yes
Skin Cancer (PheWAS Code 172)	17	4722785	rs1052751	A	G	0.179141	-0.0618	0.00024	no	no	no	no	no	yes
Skin Cancer (PheWAS Code 172)	17	5782095	rs7211434	A	C	0.256902	0.0514	0.000397	no	no	no	no	no	yes
Skin Cancer (PheWAS Code 172)	17	6509813	rs150982937	T	C	0.006889	0.293	0.00048	no	no	no	no	no	yes
Skin Cancer (PheWAS Code 172)	17	7124751	rs7503586	C	T	0.441489	0.0506	0.000431	no	no	no	no	no	yes
Skin Cancer (PheWAS Code 172)	17	7322087	rs76749877	A	G	0.080479	0.0963	3.16e-05	no	no	no	no	yes	yes
Skin Cancer (PheWAS Code 172)	17	7571752	rs78378222	G	T	0.012634	0.583	9.81e-22	yes	yes	yes	yes	yes	yes
Skin Cancer (PheWAS Code 172)	17	9254617	rs7214813	A	G	0.125141	-0.067	0.00045	no	no	no	no	no	yes
Skin Cancer (PheWAS Code 172)	17	9953103	rs184843521	C	A	0.016272	-0.193	0.000308	no	no	no	no	no	yes
Skin Cancer (PheWAS Code 172)	17	10888840	rs57864960	T	A	0.015137	0.225	0.000113	no	no	no	no	no	yes
Skin Cancer (PheWAS Code 172)	17	13146617	rs12941943	A	G	0.183454	-0.0599	0.000228	no	no	no	no	no	yes
Skin Cancer (PheWAS Code 172)	17	14475511	rs185979537	A	G	0.005447	-0.331	0.000437	no	no	no	no	no	yes
Skin Cancer (PheWAS Code 172)	17	14699587	rs183414382	T	A	0.008856	0.254	0.000193	no	no	no	no	no	yes
Skin Cancer (PheWAS Code 172)	17	14979169	rs12450145	A	T	0.410088	-0.046	0.000346	no	no	no	no	no	yes
Skin Cancer (PheWAS Code 172)	17	16232233	rs62074188	G	A	0.027012	-0.151	0.000318	no	no	no	no	no	yes
Skin Cancer (PheWAS Code 172)	17	17422565	rs117059489	C	T	0.007836	0.282	0.000124	no	no	no	no	no	yes
Skin Cancer (PheWAS Code 172)	17	17622666	rs8075153	T	C	0.447286	0.0637	4.98e-07	no	no	yes	yes	yes	yes
Skin Cancer (PheWAS Code 172)	17	18128474	rs2605132	G	A	0.419085	0.0637	6.69e-07	no	no	no	yes	yes	yes
Skin Cancer (PheWAS Code 172)	17	18262271	rs71367444	C	T	0.032118	0.163	6.94e-06	no	no	no	no	yes	yes
Skin Cancer (PheWAS Code 172)	17	19148305	rs4073003	G	A	0.126479	0.0761	6.31e-05	no	no	no	no	no	yes
Skin Cancer (PheWAS Code 172)	17	19401672	rs77502473	T	C	0.02732	0.145	0.000181	no	no	no	no	no	yes
Skin Cancer (PheWAS Code 172)	17	19423617	rs7405847	C	T	0.459395	0.0458	0.000343	no	no	no	no	no	yes
Skin Cancer (PheWAS Code 172)	17	19641120	rs552045562	G	A	0.009251	-0.239	0.000347	no	no	no	no	no	yes
Skin Cancer (PheWAS Code 172)	17	21067561	rs192829085	T	C	0.012647	0.222	0.000193	no	no	no	no	no	yes
Skin Cancer (PheWAS Code 172)	17	21886233	rs1877500	G	T	0.00865	0.406	0.000493	no	no	no	no	no	yes
Skin Cancer (PheWAS Code 172)	17	26173566	rs12948153	C	G	0.006405	0.319	6.81e-05	no	no	no	no	no	yes
Skin Cancer (PheWAS Code 172)	17	28072327	rs2244592	G	A	0.548817	-0.0457	0.0003	no	no	no	no	no	yes
Skin Cancer (PheWAS Code 172)	17	38764524	rs112401631	A	T	0.022799	-0.156	0.00043	no	no	no	no	no	yes
Skin Cancer (PheWAS Code 172)	17	43162083	rs150017271	A	G	0.00601	0.325	0.000117	no	no	no	no	no	yes
Skin Cancer (PheWAS Code 172)	17	46636258	rs4793579	G	A	0.639681	0.0493	0.000176	no	no	no	no	no	yes
Skin Cancer (PheWAS Code 172)	17	46883072	rs543090	T	C	0.157506	-0.0623	0.000319	no	no	no	no	no	yes
Skin Cancer (PheWAS Code 172)	17	48765434	rs146144604	A	G	0.011932	0.211	0.000352	no	no	no	no	no	yes
Skin Cancer (PheWAS Code 172)	17	49749570	rs144122730	T	C	0.010668	0.227	0.000262	no	no	no	no	no	yes
Skin Cancer (PheWAS Code 172)	17	60164008	rs55870426	C	G	0.039833	-0.121	0.000213	no	no	no	no	no	yes
Skin Cancer (PheWAS Code 172)	17	62212331	rs62073092	T	C	0.011877	0.249	2.13e-05	no	no	no	no	yes	yes
Skin Cancer (PheWAS Code 172)	17	68883534	rs758023	C	T	0.548355	-0.0443	0.000464	no	no	no	no	no	yes
Skin Cancer (PheWAS Code 172)	17	70644639	rs80296708	A	G	0.048428	-0.115	9.11e-05	no	no	no	no	no	yes
Skin Cancer (PheWAS Code 172)	17	72573568	rs1719472	A	G	0.035563	0.141	3.51e-05	no	no	no	no	yes	yes
Skin Cancer (PheWAS Code 172)	17	73610192	rs185845587	A	T	0.016467	0.183	0.000318	no	no	no	no	no	yes
Skin Cancer (PheWAS Code 172)	17	74014628	rs2071193	A	G	0.435355	0.0461	0.000303	no	no	no	no	no	yes
Skin Cancer (PheWAS Code 172)	17	74045505	rs66565024	A	G	0.009411	-0.23	0.000462	no	no	no	no	no	yes
Skin Cancer (PheWAS Code 172)	17	74195151	rs8067947	T	C	0.40222	0.0463	0.000308	no	no	no	no	no	yes
Skin Cancer (PheWAS Code 172)	17	74942512	rs148706236	T	C	0.005932	0.289	0.000451	no	no	no	no	no	yes
Skin Cancer (PheWAS Code 172)	17	75395206	rs76135648	T	C	0.075429	-0.0852	0.000448	no	no	no	no	no	yes
Skin Cancer (PheWAS Code 172)	17	75990433	rs149709278	C	T	0.011122	0.225	0.000394	no	no	no	no	no	yes
Skin Cancer (PheWAS Code 172)	17	76239023	rs7223704	C	T	0.634009	-0.0542	4.62e-05	no	no	no	no	yes	yes
Skin Cancer (PheWAS Code 172)	17	77390725	rs7226158	C	T	0.703557	0.0496	0.000399	no	no	no	no	no	yes
Skin Cancer (PheWAS Code 172)	17	79032168	rs4969369	A	G	0.652567	-0.0509	0.000125	no	no	no	no	no	yes
Skin Cancer (PheWAS Code 172)	17	79630600	rs6565618	A	T	0.484839	0.0474	0.000368	no	no	no	no	no	yes
Skin Cancer (PheWAS Code 172)	18	2127102	rs74761715	C	T	0.09837	-0.0772	0.000309	no	no	no	no	no	yes
Skin Cancer (PheWAS Code 172)	18	3193041	rs117400260	G	A	0.012466	0.2	0.000445	no	no	no	no	no	yes
Skin Cancer (PheWAS Code 172)	18	4443878	rs181263850	A	G	0.005071	0.325	0.000448	no	no	no	no	no	yes
Skin Cancer (PheWAS Code 172)	18	5108989	rs138046081	T	G	0.006632	0.378	3.53e-06	no	no	no	yes	yes	yes
Skin Cancer (PheWAS Code 172)	18	6752661	rs11659553	C	T	0.023198	0.146	0.00047	no	no	no	no	no	yes
Skin Cancer (PheWAS Code 172)	18	9898856	rs29198	T	C	0.406759	0.0453	0.000417	no	no	no	no	no	yes
Skin Cancer (PheWAS Code 172)	18	11235768	rs1498201	T	C	0.121447	0.0729	0.000155	no	no	no	no	no	yes
Skin Cancer (PheWAS Code 172)	18	12561508	rs55749182	A	G	0.435036	-0.0541	1.97e-05	no	no	no	no	yes	yes
Skin Cancer (PheWAS Code 172)	18	12785214	rs2542155	A	G	0.013884	0.205	0.000234	no	no	no	no	no	yes
Skin Cancer (PheWAS Code 172)	18	13058494	rs472702	C	T	0.572249	-0.0481	0.000153	no	no	no	no	no	yes
Skin Cancer (PheWAS Code 172)	18	13202073	rs113689490	T	C	0.006448	0.28	0.000484	no	no	no	no	no	yes
Skin Cancer (PheWAS Code 172)	18	13208279	rs11663017	T	C	0.101649	-0.075	0.000314	no	no	no	no	no	yes
Skin Cancer (PheWAS Code 172)	18	13295793	rs8085048	T	C	0.454597	0.049	0.000113	no	no	no	no	no	yes
Skin Cancer (PheWAS Code 172)	18	20000920	rs117622637	G	A	0.033376	-0.123	0.000435	no	no	no	no	no	yes
Skin Cancer (PheWAS Code 172)	18	20010241	rs4800123	G	C	0.41658	-0.0449	0.000469	no	no	no	no	no	yes
Skin Cancer (PheWAS Code 172)	18	20647291	rs7226453	A	G	0.733854	0.0558	8.55e-05	no	no	no	no	no	yes
Skin Cancer (PheWAS Code 172)	18	20715313	rs557488342	A	C	0.005712	0.415	0.000294	no	no	no	no	no	yes
Skin Cancer (PheWAS Code 172)	18	21835260	rs74907848	A	G	0.005156	-0.355	0.000251	no	no	no	no	no	yes
Skin Cancer (PheWAS Code 172)	18	22523462	rs148250017	C	A	0.019656	-0.164	0.000307	no	no	no	no	no	yes
Skin Cancer (PheWAS Code 172)	18	26973744	rs76913639	A	G	0.039857	0.113	0.000465	no	no	no	no	no	yes
Skin Cancer (PheWAS Code 172)	18	29602817	rs145562478	G	C	0.028709	0.137	0.00036	no	no	no	no	no	yes
Skin Cancer (PheWAS Code 172)	18	40188570	rs376075334	T	C	0.005299	0.337	0.000131	no	no	no	no	no	yes
Skin Cancer (PheWAS Code 172)	18	40321049	rs28870469	A	T	0.061568	0.0948	0.000363	no	no	no	no	no	yes
Skin Cancer (PheWAS Code 172)	18	48022021	rs4939631	A	T	0.69099	0.0491	0.00032	no	no	no	no	no	yes
Skin Cancer (PheWAS Code 172)	18	48964820	rs149794063	C	G	0.011325	0.275	2.21e-05	no	no	no	no	yes	yes
Skin Cancer (PheWAS Code 172)	18	49440760	rs62093345	T	G	0.044004	0.122	7.2e-05	no	no	no	no	no	yes
Skin Cancer (PheWAS Code 172)	18	49541719	rs9951035	G	T	0.621357	-0.0473	0.000261	no	no	no	no	no	yes
Skin Cancer (PheWAS Code 172)	18	52301451	rs149120865	T	C	0.01613	-0.2	0.000157	no	no	no	no	no	yes
Skin Cancer (PheWAS Code 172)	18	53205780	rs9957688	A	G	0.006342	0.303	0.000155	no	no	no	no	no	yes
Skin Cancer (PheWAS Code 172)	18	53736180	rs2535729	A	G	0.492619	-0.0557	1.07e-05	no	no	no	no	yes	yes
Skin Cancer (PheWAS Code 172)	18	53764915	rs17200525	A	T	0.012584	0.219	0.0005	no	no	no	no	no	yes
Skin Cancer (PheWAS Code 172)	18	53795157	rs76746769	G	A	0.012503	-0.242	2.12e-05	no	no	no	no	yes	yes
Skin Cancer (PheWAS Code 172)	18	56831736	rs77746772	C	G	0.023313	-0.155	0.000219	no	no	no	no	no	yes
Skin Cancer (PheWAS Code 172)	18	57613522	rs145310864	C	T	0.010107	0.272	7.28e-05	no	no	no	no	no	yes
Skin Cancer (PheWAS Code 172)	18	58681431	rs111364053	G	A	0.014466	-0.212	0.000121	no	no	no	no	no	yes
Skin Cancer (PheWAS Code 172)	18	62032513	rs2059004	C	T	0.971307	-0.164	1.37e-05	no	no	no	no	yes	yes
Skin Cancer (PheWAS Code 172)	18	65366395	rs76582317	T	C	0.058968	0.0976	0.000263	no	no	no	no	no	yes
Skin Cancer (PheWAS Code 172)	18	68125430	rs12455860	A	G	0.410948	0.0459	0.000331	no	no	no	no	no	yes
Skin Cancer (PheWAS Code 172)	18	70111977	rs55736307	T	C	0.077066	-0.085	0.000319	no	no	no	no	no	yes
Skin Cancer (PheWAS Code 172)	18	71517678	rs12965039	C	A	0.388668	-0.0451	0.000483	no	no	no	no	no	yes
Skin Cancer (PheWAS Code 172)	18	73673141	rs76993599	C	T	0.006272	-0.352	2.66e-05	no	no	no	no	yes	yes
Skin Cancer (PheWAS Code 172)	18	74831143	rs34435038	C	G	0.02952	0.144	0.000127	no	no	no	no	no	yes
Skin Cancer (PheWAS Code 172)	18	77296874	rs191476207	G	A	0.006704	-0.283	0.000357	no	no	no	no	no	yes
Skin Cancer (PheWAS Code 172)	19	1011424	rs199888865	G	C	0.055847	0.136	0.000176	no	no	no	no	no	yes
Skin Cancer (PheWAS Code 172)	19	1109215	rs11669443	A	G	0.235532	0.0724	1.06e-06	no	no	no	yes	yes	yes
Skin Cancer (PheWAS Code 172)	19	4091436	rs12971836	T	C	0.224095	-0.0613	5.53e-05	no	no	no	no	no	yes
Skin Cancer (PheWAS Code 172)	19	4348967	rs117689055	C	T	0.021634	0.163	0.000157	no	no	no	no	no	yes
Skin Cancer (PheWAS Code 172)	19	4695359	rs34206268	A	C	0.023966	-0.166	0.000206	no	no	no	no	no	yes
Skin Cancer (PheWAS Code 172)	19	4837557	rs10424978	A	C	0.600457	0.0618	1.93e-06	no	no	no	yes	yes	yes
Skin Cancer (PheWAS Code 172)	19	5209936	rs72981056	T	C	0.020291	0.173	0.000136	no	no	no	no	no	yes
Skin Cancer (PheWAS Code 172)	19	8276989	rs184092631	C	A	0.015249	-0.194	0.000179	no	no	no	no	no	yes
Skin Cancer (PheWAS Code 172)	19	8789091	rs1473280	C	G	0.152902	0.0638	0.000266	no	no	no	no	no	yes
Skin Cancer (PheWAS Code 172)	19	10249003	rs576420043	T	C	0.0065	-0.309	0.000337	no	no	no	no	no	yes
Skin Cancer (PheWAS Code 172)	19	10505211	rs11881260	A	T	0.088107	-0.0819	0.000409	no	no	no	no	no	yes
Skin Cancer (PheWAS Code 172)	19	13255536	rs2304095	C	T	0.693811	-0.0522	0.00013	no	no	no	no	no	yes
Skin Cancer (PheWAS Code 172)	19	15478242	rs139171725	A	G	0.006066	0.426	1.73e-06	no	no	no	yes	yes	yes
Skin Cancer (PheWAS Code 172)	19	17213558	rs12977780	T	A	0.206502	0.056	0.000311	no	no	no	no	no	yes
Skin Cancer (PheWAS Code 172)	19	17407695	rs13343778	T	G	0.290382	0.0495	0.000374	no	no	no	no	no	yes
Skin Cancer (PheWAS Code 172)	19	18550559	rs116875009	T	C	0.018086	0.17	0.000415	no	no	no	no	no	yes
Skin Cancer (PheWAS Code 172)	19	33688495	rs7255462	T	C	0.759164	-0.0521	0.000388	no	no	no	no	no	yes
Skin Cancer (PheWAS Code 172)	19	34989939	rs2863316	T	C	0.005259	0.349	0.000134	no	no	no	no	no	yes
Skin Cancer (PheWAS Code 172)	19	38559339	rs116882080	C	A	0.018327	0.2	0.000238	no	no	no	no	no	yes
Skin Cancer (PheWAS Code 172)	19	38708610	rs183313915	A	G	0.008423	0.269	0.00034	no	no	no	no	no	yes
Skin Cancer (PheWAS Code 172)	19	45160086	rs73048351	A	C	0.010784	-0.222	0.000493	no	no	no	no	no	yes
Skin Cancer (PheWAS Code 172)	19	46844434	rs11667354	C	T	0.130275	-0.0763	6.07e-05	no	no	no	no	no	yes
Skin Cancer (PheWAS Code 172)	19	46951355	rs146484331	T	C	0.009039	0.241	0.000479	no	no	no	no	no	yes
Skin Cancer (PheWAS Code 172)	19	48940907	rs56125279	G	C	0.178805	0.061	0.000211	no	no	no	no	no	yes
Skin Cancer (PheWAS Code 172)	19	49272506	rs78576492	A	G	0.018923	-0.197	2.29e-05	no	no	no	no	yes	yes
Skin Cancer (PheWAS Code 172)	19	50164390	rs10415576	C	T	0.377984	0.0535	4.01e-05	no	no	no	no	yes	yes
Skin Cancer (PheWAS Code 172)	19	50180059	rs112467874	A	G	0.027903	-0.144	0.000275	no	no	no	no	no	yes
Skin Cancer (PheWAS Code 172)	19	50375242	rs2290775	T	C	0.406505	0.0451	0.000427	no	no	no	no	no	yes
Skin Cancer (PheWAS Code 172)	19	54215013	rs112176957	G	A	0.057658	0.11	5.86e-05	no	no	no	no	no	yes
Skin Cancer (PheWAS Code 172)	19	54421682	rs191398929	T	C	0.011612	0.247	0.000169	no	no	no	no	no	yes
Skin Cancer (PheWAS Code 172)	19	54533977	rs2448289	T	C	0.909476	-0.0811	0.000249	no	no	no	no	no	yes
Skin Cancer (PheWAS Code 172)	19	55053864	rs141001499	T	A	0.021386	0.172	0.000238	no	no	no	no	no	yes
Skin Cancer (PheWAS Code 172)	19	56743140	rs2195975	A	T	0.571487	0.049	0.000124	no	no	no	no	no	yes
Skin Cancer (PheWAS Code 172)	19	57763489	rs10413671	A	G	0.51402	0.0524	3.12e-05	no	no	no	no	yes	yes
Skin Cancer (PheWAS Code 172)	20	214373	rs6079868	C	T	0.542302	-0.0492	0.000126	no	no	no	no	no	yes
Skin Cancer (PheWAS Code 172)	20	967987	rs6140883	G	C	0.135894	-0.0693	0.000162	no	no	no	no	no	yes
Skin Cancer (PheWAS Code 172)	20	2173394	rs6082348	A	T	0.206319	-0.0632	5.37e-05	no	no	no	no	no	yes
Skin Cancer (PheWAS Code 172)	20	2221844	rs11087359	C	T	0.441251	-0.0895	2.58e-12	yes	yes	yes	yes	yes	yes
Skin Cancer (PheWAS Code 172)	20	2261387	rs8116927	T	G	0.325313	-0.0587	1.17e-05	no	no	no	no	yes	yes
Skin Cancer (PheWAS Code 172)	20	2288590	rs214801	A	G	0.820743	-0.152	4.1e-20	yes	yes	yes	yes	yes	yes
Skin Cancer (PheWAS Code 172)	20	2322725	rs6048276	A	G	0.37989	-0.0692	1.34e-07	no	no	yes	yes	yes	yes
Skin Cancer (PheWAS Code 172)	20	2359174	rs6082994	A	G	0.114278	0.0738	0.000231	no	no	no	no	no	yes
Skin Cancer (PheWAS Code 172)	20	2751138	rs192642058	G	A	0.01201	-0.213	0.000263	no	no	no	no	no	yes
Skin Cancer (PheWAS Code 172)	20	4106392	rs7271304	A	G	0.143423	-0.0661	0.000366	no	no	no	no	no	yes
Skin Cancer (PheWAS Code 172)	20	4998144	rs113051433	C	A	0.03913	0.124	0.000136	no	no	no	no	no	yes
Skin Cancer (PheWAS Code 172)	20	5324977	rs148493006	T	G	0.044654	-0.118	0.000173	no	no	no	no	no	yes
Skin Cancer (PheWAS Code 172)	20	8703252	rs6086564	T	C	0.047814	-0.108	0.000265	no	no	no	no	no	yes
Skin Cancer (PheWAS Code 172)	20	9590256	rs189099149	A	G	0.005535	-0.375	0.000185	no	no	no	no	no	yes
Skin Cancer (PheWAS Code 172)	20	10175105	rs78760449	A	T	0.052818	0.11	0.000126	no	no	no	no	no	yes
Skin Cancer (PheWAS Code 172)	20	10576245	rs12479970	G	A	0.256161	0.0681	2.26e-06	no	no	no	yes	yes	yes
Skin Cancer (PheWAS Code 172)	20	10866044	rs118073872	C	A	0.009715	0.257	0.000141	no	no	no	no	no	yes
Skin Cancer (PheWAS Code 172)	20	11528541	rs6033176	C	G	0.990649	-0.247	0.000262	no	no	no	no	no	yes
Skin Cancer (PheWAS Code 172)	20	13542384	rs79128435	G	A	0.005064	-0.335	0.000439	no	no	no	no	no	yes
Skin Cancer (PheWAS Code 172)	20	13862108	rs181135553	T	C	0.005272	0.373	2.4e-05	no	no	no	no	yes	yes
Skin Cancer (PheWAS Code 172)	20	13896499	rs7267933	C	T	0.223021	-0.054	0.000365	no	no	no	no	no	yes
Skin Cancer (PheWAS Code 172)	20	16520359	rs12480324	C	T	0.218998	-0.0559	0.000241	no	no	no	no	no	yes
Skin Cancer (PheWAS Code 172)	20	19073508	rs113560559	A	G	0.016398	-0.199	8.78e-05	no	no	no	no	no	yes
Skin Cancer (PheWAS Code 172)	20	19510196	rs56391226	A	G	0.007138	0.264	0.000494	no	no	no	no	no	yes
Skin Cancer (PheWAS Code 172)	20	22721416	rs551714796	T	A	0.006615	0.339	0.000218	no	no	no	no	no	yes
Skin Cancer (PheWAS Code 172)	20	23103142	rs117521299	C	G	0.009697	-0.235	0.000293	no	no	no	no	no	yes
Skin Cancer (PheWAS Code 172)	20	23999178	rs6036614	T	C	0.05941	-0.111	3.34e-05	no	no	no	no	yes	yes
Skin Cancer (PheWAS Code 172)	20	24373717	rs6036762	A	C	0.740885	-0.0568	7.91e-05	no	no	no	no	no	yes
Skin Cancer (PheWAS Code 172)	20	30151819	rs142973227	G	A	0.026442	0.15	0.000178	no	no	no	no	no	yes
Skin Cancer (PheWAS Code 172)	20	31641290	rs127896	A	G	0.070857	0.154	5.18e-10	yes	yes	yes	yes	yes	yes
Skin Cancer (PheWAS Code 172)	20	32665748	rs6059655	G	A	0.89504	-0.298	1.71e-43	yes	yes	yes	yes	yes	yes
Skin Cancer (PheWAS Code 172)	20	33690010	rs4911466	T	C	0.900452	-0.268	9.99e-35	yes	yes	yes	yes	yes	yes
Skin Cancer (PheWAS Code 172)	20	34726973	rs75653149	A	C	0.088838	0.185	1.2e-16	yes	yes	yes	yes	yes	yes
Skin Cancer (PheWAS Code 172)	20	35793260	rs73094911	C	T	0.06326	0.119	1.04e-05	no	no	no	no	yes	yes
Skin Cancer (PheWAS Code 172)	20	37769382	rs209902	T	C	0.624466	0.056	1.83e-05	no	no	no	no	yes	yes
Skin Cancer (PheWAS Code 172)	20	38143206	rs6129350	C	T	0.458679	0.0509	5.48e-05	no	no	no	no	no	yes
Skin Cancer (PheWAS Code 172)	20	38608255	rs6124201	G	T	0.510243	0.0458	0.000292	no	no	no	no	no	yes
Skin Cancer (PheWAS Code 172)	20	39577519	rs2223955	A	G	0.102464	-0.0823	7.2e-05	no	no	no	no	no	yes
Skin Cancer (PheWAS Code 172)	20	40280123	rs1009332	G	T	0.031512	0.14	0.000112	no	no	no	no	no	yes
Skin Cancer (PheWAS Code 172)	20	40831669	rs146566201	C	A	0.009018	0.256	0.000292	no	no	no	no	no	yes
Skin Cancer (PheWAS Code 172)	20	41948290	rs138702520	T	C	0.010301	0.232	0.000339	no	no	no	no	no	yes
Skin Cancer (PheWAS Code 172)	20	46387915	rs113022320	T	C	0.036046	0.13	0.000149	no	no	no	no	no	yes
Skin Cancer (PheWAS Code 172)	20	49399007	rs62202837	T	C	0.242364	-0.0871	3.79e-09	yes	yes	yes	yes	yes	yes
Skin Cancer (PheWAS Code 172)	20	49417679	rs186755413	A	G	0.016064	-0.258	9.97e-07	no	no	no	yes	yes	yes
Skin Cancer (PheWAS Code 172)	20	49592617	rs79393126	T	C	0.045288	0.108	0.000455	no	no	no	no	no	yes
Skin Cancer (PheWAS Code 172)	20	50622223	rs4811275	A	C	0.436869	0.0458	0.000323	no	no	no	no	no	yes
Skin Cancer (PheWAS Code 172)	20	51690633	rs1293439	T	A	0.654128	-0.0527	0.000331	no	no	no	no	no	yes
Skin Cancer (PheWAS Code 172)	20	52480066	rs62206603	G	A	0.065462	-0.103	7.96e-05	no	no	no	no	no	yes
Skin Cancer (PheWAS Code 172)	20	52686403	rs6097757	T	C	0.322354	-0.0476	0.000451	no	no	no	no	no	yes
Skin Cancer (PheWAS Code 172)	20	56166957	rs191472042	T	C	0.010259	-0.246	0.000364	no	no	no	no	no	yes
Skin Cancer (PheWAS Code 172)	20	58569005	rs6071066	T	C	0.022013	0.158	0.000237	no	no	no	no	no	yes
Skin Cancer (PheWAS Code 172)	20	59311698	rs181626080	A	G	0.005308	-0.347	9.59e-05	no	no	no	no	no	yes
Skin Cancer (PheWAS Code 172)	20	59932166	rs28673315	G	A	0.346398	0.0508	0.000138	no	no	no	no	no	yes
Skin Cancer (PheWAS Code 172)	20	62431824	rs71325468	C	G	0.022806	-0.176	4.02e-05	no	no	no	no	yes	yes
Skin Cancer (PheWAS Code 172)	20	62663804	rs12624642	C	G	0.294419	0.0521	0.000265	no	no	no	no	no	yes
Skin Cancer (PheWAS Code 172)	20	62847831	rs34624014	G	T	0.005882	-0.364	4.52e-05	no	no	no	no	yes	yes
Skin Cancer (PheWAS Code 172)	21	15610125	rs138482304	T	C	0.018274	-0.185	9.4e-05	no	no	no	no	no	yes
Skin Cancer (PheWAS Code 172)	21	15863983	rs9982133	A	T	0.139495	0.0845	3.38e-05	no	no	no	no	yes	yes
Skin Cancer (PheWAS Code 172)	21	16580011	rs2823143	G	T	0.055573	0.0961	0.000484	no	no	no	no	no	yes
Skin Cancer (PheWAS Code 172)	21	17601584	rs117365330	A	C	0.019027	0.185	0.000351	no	no	no	no	no	yes
Skin Cancer (PheWAS Code 172)	21	21240492	rs13048871	T	C	0.127417	-0.0785	3.17e-05	no	no	no	no	yes	yes
Skin Cancer (PheWAS Code 172)	21	21862240	rs2826325	C	T	0.373191	-0.0614	2.54e-06	no	no	no	yes	yes	yes
Skin Cancer (PheWAS Code 172)	21	22988077	rs77091972	G	A	0.023185	0.176	3.88e-05	no	no	no	no	yes	yes
Skin Cancer (PheWAS Code 172)	21	23221736	rs118004328	A	C	0.00932	-0.24	0.000292	no	no	no	no	no	yes
Skin Cancer (PheWAS Code 172)	21	24204420	rs75847180	A	G	0.018237	0.171	0.000342	no	no	no	no	no	yes
Skin Cancer (PheWAS Code 172)	21	24373436	rs117130014	T	C	0.013583	0.201	0.000312	no	no	no	no	no	yes
Skin Cancer (PheWAS Code 172)	21	24567755	rs9983235	A	G	0.509348	-0.0505	6.24e-05	no	no	no	no	no	yes
Skin Cancer (PheWAS Code 172)	21	25044234	rs73230699	T	C	0.068593	0.0896	0.000373	no	no	no	no	no	yes
Skin Cancer (PheWAS Code 172)	21	35314108	rs117962964	T	C	0.021068	-0.16	0.000277	no	no	no	no	no	yes
Skin Cancer (PheWAS Code 172)	21	37354363	rs867224	A	C	0.030446	-0.137	0.000185	no	no	no	no	no	yes
Skin Cancer (PheWAS Code 172)	21	40191914	rs459411	C	T	0.857669	0.0718	7.43e-05	no	no	no	no	no	yes
Skin Cancer (PheWAS Code 172)	21	42724119	rs187556287	T	C	0.009854	-0.231	0.000384	no	no	no	no	no	yes
Skin Cancer (PheWAS Code 172)	21	43074545	rs76972452	C	G	0.097287	0.0749	0.000423	no	no	no	no	no	yes
Skin Cancer (PheWAS Code 172)	21	43089086	rs2849699	G	C	0.319524	-0.0811	2.14e-09	yes	yes	yes	yes	yes	yes
Skin Cancer (PheWAS Code 172)	21	45715814	rs760426	G	A	0.138855	-0.0645	0.000441	no	no	no	no	no	yes
Skin Cancer (PheWAS Code 172)	22	27368219	rs5752457	G	A	0.402806	-0.0466	0.000281	no	no	no	no	no	yes
Skin Cancer (PheWAS Code 172)	22	30238317	rs1076135	T	A	0.480322	-0.0542	1.79e-05	no	no	no	no	yes	yes
Skin Cancer (PheWAS Code 172)	22	30863392	rs17659494	C	A	0.077676	0.112	1.71e-06	no	no	no	yes	yes	yes
Skin Cancer (PheWAS Code 172)	22	33690840	rs117348000	C	T	0.027264	0.144	0.000213	no	no	no	no	no	yes
Skin Cancer (PheWAS Code 172)	22	37425636	rs557248838	A	C	0.0057	0.314	0.000317	no	no	no	no	no	yes
Skin Cancer (PheWAS Code 172)	22	37524619	rs228942	T	G	0.176096	0.059	0.000352	no	no	no	no	no	yes
Skin Cancer (PheWAS Code 172)	22	39520396	rs10427883	G	A	0.468865	0.0477	0.000218	no	no	no	no	no	yes
Skin Cancer (PheWAS Code 172)	22	40552119	rs9611280	A	G	0.116144	0.0712	0.000298	no	no	no	no	no	yes
Skin Cancer (PheWAS Code 172)	22	40885955	rs5750946	A	G	0.383848	-0.0472	0.000264	no	no	no	no	no	yes
Skin Cancer (PheWAS Code 172)	22	42727184	rs143887705	A	G	0.043052	0.121	0.000118	no	no	no	no	no	yes
Skin Cancer (PheWAS Code 172)	22	43791527	rs11090158	A	G	0.260084	-0.0585	4.84e-05	no	no	no	no	yes	yes
Skin Cancer (PheWAS Code 172)	22	43815668	rs738682	A	C	0.719454	-0.0599	1.95e-05	no	no	no	no	yes	yes
Skin Cancer (PheWAS Code 172)	22	45074023	rs150266281	T	C	0.018404	0.169	0.000466	no	no	no	no	no	yes
Skin Cancer (PheWAS Code 172)	22	45443431	rs146223909	T	C	0.006294	0.393	3.49e-05	no	no	no	no	yes	yes
Skin Cancer (PheWAS Code 172)	22	45786403	rs138364608	C	T	0.009722	0.277	6.7e-05	no	no	no	no	no	yes
Skin Cancer (PheWAS Code 172)	22	47298831	rs117855341	T	G	0.026485	0.159	0.000183	no	no	no	no	no	yes
Skin Cancer (PheWAS Code 172)	22	47427769	rs186541528	A	G	0.007383	-0.27	0.000465	no	no	no	no	no	yes
Skin Cancer (PheWAS Code 172)	22	48158850	rs111787830	C	G	0.00624	0.309	0.000334	no	no	no	no	no	yes
Skin Cancer (PheWAS Code 172)	22	48270959	rs117320646	G	A	0.032279	0.151	0.00033	no	no	no	no	no	yes
Skin Cancer (PheWAS Code 172)	22	51152761	rs2106111	C	G	0.566531	-0.0614	0.000172	no	no	no	no	no	yes
Melanomas of Skin (PheWAS Code 172.11)	1	936713	rs61766282	T	G	0.11326	-0.185	0.000114	no	no	no	no	no	yes
Melanomas of Skin (PheWAS Code 172.11)	1	4477085	rs10915530	T	C	0.455501	0.105	0.000141	no	no	no	no	no	yes
Melanomas of Skin (PheWAS Code 172.11)	1	13902405	rs680117	T	G	0.108086	0.16	0.00036	no	no	no	no	no	yes
Melanomas of Skin (PheWAS Code 172.11)	1	14209290	rs1203697	G	A	0.727411	0.118	0.000136	no	no	no	no	no	yes
Melanomas of Skin (PheWAS Code 172.11)	1	14823522	rs115222136	T	C	0.00754	0.711	2.72e-05	no	no	no	no	yes	yes
Melanomas of Skin (PheWAS Code 172.11)	1	16941203	rs393802	G	A	0.066294	-0.294	0.000153	no	no	no	no	no	yes
Melanomas of Skin (PheWAS Code 172.11)	1	20562235	rs4655164	G	A	0.561026	-0.107	0.000126	no	no	no	no	no	yes
Melanomas of Skin (PheWAS Code 172.11)	1	24708883	rs12087313	T	C	0.346333	-0.121	3.01e-05	no	no	no	no	yes	yes
Melanomas of Skin (PheWAS Code 172.11)	1	26350287	rs149754214	G	A	0.028868	0.303	0.000304	no	no	no	no	no	yes
Melanomas of Skin (PheWAS Code 172.11)	1	27187881	rs34543648	G	T	0.008034	0.946	4.69e-05	no	no	no	no	yes	yes
Melanomas of Skin (PheWAS Code 172.11)	1	28460745	rs11247757	G	A	0.181029	-0.144	5.78e-05	no	no	no	no	no	yes
Melanomas of Skin (PheWAS Code 172.11)	1	34513535	rs115440143	C	T	0.014443	0.44	0.000266	no	no	no	no	no	yes
Melanomas of Skin (PheWAS Code 172.11)	1	37325723	rs12082412	T	C	0.09859	0.185	0.000148	no	no	no	no	no	yes
Melanomas of Skin (PheWAS Code 172.11)	1	39528084	rs10788909	A	G	0.864262	0.15	0.0002	no	no	no	no	no	yes
Melanomas of Skin (PheWAS Code 172.11)	1	41029752	rs75904080	G	A	0.03816	0.26	0.000417	no	no	no	no	no	yes
Melanomas of Skin (PheWAS Code 172.11)	1	41144108	rs149768715	C	T	0.007491	0.612	0.000339	no	no	no	no	no	yes
Melanomas of Skin (PheWAS Code 172.11)	1	42376918	rs115397677	A	G	0.005788	0.843	2.1e-05	no	no	no	no	yes	yes
Melanomas of Skin (PheWAS Code 172.11)	1	43114334	rs181941127	T	C	0.013269	0.449	0.000261	no	no	no	no	no	yes
Melanomas of Skin (PheWAS Code 172.11)	1	44976806	rs781790	G	A	0.233982	-0.141	1.61e-05	no	no	no	no	yes	yes
Melanomas of Skin (PheWAS Code 172.11)	1	48235850	rs75716854	T	G	0.05499	-0.244	0.0001	no	no	no	no	no	yes
Melanomas of Skin (PheWAS Code 172.11)	1	55312546	rs185935422	T	C	0.007428	0.672	0.000164	no	no	no	no	no	yes
Melanomas of Skin (PheWAS Code 172.11)	1	57007367	rs78200121	C	T	0.006195	-0.74	0.000154	no	no	no	no	no	yes
Melanomas of Skin (PheWAS Code 172.11)	1	60504658	rs587204	C	G	0.613055	0.104	0.000246	no	no	no	no	no	yes
Melanomas of Skin (PheWAS Code 172.11)	1	63887731	rs867191616	G	T	0.048635	-0.33	0.000279	no	no	no	no	no	yes
Melanomas of Skin (PheWAS Code 172.11)	1	66149491	rs137957235	C	T	0.011583	0.528	0.000107	no	no	no	no	no	yes
Melanomas of Skin (PheWAS Code 172.11)	1	66408832	rs12085612	C	T	0.02421	0.317	0.000469	no	no	no	no	no	yes
Melanomas of Skin (PheWAS Code 172.11)	1	70896415	rs828355	A	G	0.363235	-0.1	0.00048	no	no	no	no	no	yes
Melanomas of Skin (PheWAS Code 172.11)	1	72366842	rs112215814	G	A	0.020127	0.434	7.14e-05	no	no	no	no	no	yes
Melanomas of Skin (PheWAS Code 172.11)	1	74224730	rs2133001	A	G	0.061809	-0.2	0.00048	no	no	no	no	no	yes
Melanomas of Skin (PheWAS Code 172.11)	1	78259756	rs35535570	A	G	0.081215	0.193	0.000211	no	no	no	no	no	yes
Melanomas of Skin (PheWAS Code 172.11)	1	80144631	rs191850788	C	T	0.005949	0.679	0.000363	no	no	no	no	no	yes
Melanomas of Skin (PheWAS Code 172.11)	1	80313430	rs12119972	C	T	0.107384	0.172	0.000134	no	no	no	no	no	yes
Melanomas of Skin (PheWAS Code 172.11)	1	80744806	rs1776289	T	C	0.019561	0.441	3.12e-05	no	no	no	no	yes	yes
Melanomas of Skin (PheWAS Code 172.11)	1	82874078	rs1281581	C	T	0.789362	0.119	0.000453	no	no	no	no	no	yes
Melanomas of Skin (PheWAS Code 172.11)	1	85583756	rs192101594	C	T	0.007588	0.684	7.71e-05	no	no	no	no	no	yes
Melanomas of Skin (PheWAS Code 172.11)	1	85975159	rs61785201	T	C	0.163236	0.141	0.00026	no	no	no	no	no	yes
Melanomas of Skin (PheWAS Code 172.11)	1	90528673	rs138747257	T	C	0.018637	0.42	0.000138	no	no	no	no	no	yes
Melanomas of Skin (PheWAS Code 172.11)	1	97549355	rs141491066	C	G	0.008272	0.563	0.000488	no	no	no	no	no	yes
Melanomas of Skin (PheWAS Code 172.11)	1	101056656	rs72732147	C	A	0.014378	0.41	0.000459	no	no	no	no	no	yes
Melanomas of Skin (PheWAS Code 172.11)	1	101202222	rs3917018	G	A	0.677382	-0.11	0.000187	no	no	no	no	no	yes
Melanomas of Skin (PheWAS Code 172.11)	1	101626958	rs116526620	T	C	0.075366	0.186	0.000377	no	no	no	no	no	yes
Melanomas of Skin (PheWAS Code 172.11)	1	102533489	rs141267421	T	C	0.020419	0.346	0.000486	no	no	no	no	no	yes
Melanomas of Skin (PheWAS Code 172.11)	1	104872785	rs182636002	A	G	0.008183	0.571	0.000482	no	no	no	no	no	yes
Melanomas of Skin (PheWAS Code 172.11)	1	106370124	rs149751488	C	G	0.005316	0.701	0.000485	no	no	no	no	no	yes
Melanomas of Skin (PheWAS Code 172.11)	1	115568292	rs79721631	C	T	0.009611	-0.578	9.7e-05	no	no	no	no	no	yes
Melanomas of Skin (PheWAS Code 172.11)	1	150476707	rs75108820	A	G	0.018239	0.371	0.00049	no	no	no	no	no	yes
Melanomas of Skin (PheWAS Code 172.11)	1	154061982	rs202060088	G	T	0.014989	0.577	0.000253	no	no	no	no	no	yes
Melanomas of Skin (PheWAS Code 172.11)	1	154116412	rs144929754	T	C	0.016767	0.4	0.000448	no	no	no	no	no	yes
Melanomas of Skin (PheWAS Code 172.11)	1	154160865	rs12026475	A	G	0.350757	-0.107	0.000216	no	no	no	no	no	yes
Melanomas of Skin (PheWAS Code 172.11)	1	154787735	rs11264265	C	T	0.32345	-0.112	0.000149	no	no	no	no	no	yes
Melanomas of Skin (PheWAS Code 172.11)	1	154834546	rs71628635	C	A	0.074483	0.227	2.42e-05	no	no	no	no	yes	yes
Melanomas of Skin (PheWAS Code 172.11)	1	154994978	rs76798800	T	G	0.26669	0.129	3.57e-05	no	no	no	no	yes	yes
Melanomas of Skin (PheWAS Code 172.11)	1	155729757	rs866354710	A	T	0.076212	-0.241	0.000261	no	no	no	no	no	yes
Melanomas of Skin (PheWAS Code 172.11)	1	158087168	rs11581102	A	C	0.005995	0.801	3.01e-05	no	no	no	no	yes	yes
Melanomas of Skin (PheWAS Code 172.11)	1	158893147	rs79740901	T	C	0.019981	0.345	0.000481	no	no	no	no	no	yes
Melanomas of Skin (PheWAS Code 172.11)	1	159639574	rs558666497	G	A	0.006037	0.784	0.000445	no	no	no	no	no	yes
Melanomas of Skin (PheWAS Code 172.11)	1	161169255	rs41270845	G	C	0.013064	0.598	8.29e-06	no	no	no	no	yes	yes
Melanomas of Skin (PheWAS Code 172.11)	1	166468896	rs61836879	T	G	0.009015	0.538	0.000469	no	no	no	no	no	yes
Melanomas of Skin (PheWAS Code 172.11)	1	170353506	rs77264525	T	C	0.010577	0.568	5.85e-05	no	no	no	no	no	yes
Melanomas of Skin (PheWAS Code 172.11)	1	170394196	rs73035182	A	G	0.00811	-0.578	0.000261	no	no	no	no	no	yes
Melanomas of Skin (PheWAS Code 172.11)	1	177721665	rs150331893	T	C	0.010621	0.585	0.000113	no	no	no	no	no	yes
Melanomas of Skin (PheWAS Code 172.11)	1	177919270	rs199902619	A	C	0.057763	0.331	0.000205	no	no	no	no	no	yes
Melanomas of Skin (PheWAS Code 172.11)	1	180936457	rs2068800	T	C	0.333691	0.125	1.9e-05	no	no	no	no	yes	yes
Melanomas of Skin (PheWAS Code 172.11)	1	181704961	rs147397879	C	G	0.014893	0.466	0.00014	no	no	no	no	no	yes
Melanomas of Skin (PheWAS Code 172.11)	1	183784953	rs150431406	T	C	0.013743	0.578	4.68e-06	no	no	no	yes	yes	yes
Melanomas of Skin (PheWAS Code 172.11)	1	184092732	rs75943451	A	T	0.016347	-0.429	0.000235	no	no	no	no	no	yes
Melanomas of Skin (PheWAS Code 172.11)	1	187416935	rs72724242	T	G	0.08078	0.198	0.000111	no	no	no	no	no	yes
Melanomas of Skin (PheWAS Code 172.11)	1	194171360	rs141191891	T	C	0.008866	0.61	9.16e-05	no	no	no	no	no	yes
Melanomas of Skin (PheWAS Code 172.11)	1	204149459	rs112917875	A	G	0.010391	0.526	0.000188	no	no	no	no	no	yes
Melanomas of Skin (PheWAS Code 172.11)	1	204907682	rs2802821	G	A	0.101087	0.176	0.000127	no	no	no	no	no	yes
Melanomas of Skin (PheWAS Code 172.11)	1	206767445	rs4845115	G	A	0.800725	-0.123	0.000411	no	no	no	no	no	yes
Melanomas of Skin (PheWAS Code 172.11)	1	209803754	rs116466280	G	C	0.006902	0.682	0.000124	no	no	no	no	no	yes
Melanomas of Skin (PheWAS Code 172.11)	1	214718513	rs11120349	T	A	0.203816	-0.17	7.92e-07	no	no	no	yes	yes	yes
Melanomas of Skin (PheWAS Code 172.11)	1	216281978	rs150690334	A	T	0.029768	-0.308	0.000315	no	no	no	no	no	yes
Melanomas of Skin (PheWAS Code 172.11)	1	219657363	rs148926806	G	A	0.016166	0.424	0.000276	no	no	no	no	no	yes
Melanomas of Skin (PheWAS Code 172.11)	1	220662015	rs142314947	A	G	0.005958	0.763	9.24e-05	no	no	no	no	no	yes
Melanomas of Skin (PheWAS Code 172.11)	1	222788424	rs181203828	G	A	0.006754	0.691	0.000146	no	no	no	no	no	yes
Melanomas of Skin (PheWAS Code 172.11)	1	224755314	rs12131542	C	T	0.409394	-0.117	3.4e-05	no	no	no	no	yes	yes
Melanomas of Skin (PheWAS Code 172.11)	1	229531424	rs11580918	T	C	0.020503	0.351	0.000321	no	no	no	no	no	yes
Melanomas of Skin (PheWAS Code 172.11)	1	230823363	rs75054794	G	A	0.05293	0.228	0.000333	no	no	no	no	no	yes
Melanomas of Skin (PheWAS Code 172.11)	1	231271984	rs142427241	A	G	0.05572	0.225	0.000225	no	no	no	no	no	yes
Melanomas of Skin (PheWAS Code 172.11)	1	235242282	rs62648381	G	T	0.008772	0.728	7.1e-06	no	no	no	no	yes	yes
Melanomas of Skin (PheWAS Code 172.11)	1	235493357	rs140788687	G	C	0.01256	0.455	0.000392	no	no	no	no	no	yes
Melanomas of Skin (PheWAS Code 172.11)	1	237476635	rs189517117	G	T	0.005298	0.742	0.000452	no	no	no	no	no	yes
Melanomas of Skin (PheWAS Code 172.11)	1	239327341	rs75007311	C	A	0.016342	0.428	0.000391	no	no	no	no	no	yes
Melanomas of Skin (PheWAS Code 172.11)	1	240787285	rs73115536	T	C	0.149824	-0.147	0.000219	no	no	no	no	no	yes
Melanomas of Skin (PheWAS Code 172.11)	1	247252643	rs76664964	C	G	0.009015	-0.573	0.000352	no	no	no	no	no	yes
Melanomas of Skin (PheWAS Code 172.11)	1	247489571	rs112265467	T	G	0.014644	0.431	0.000328	no	no	no	no	no	yes
Melanomas of Skin (PheWAS Code 172.11)	2	6638212	rs143332947	A	G	0.00956	0.567	0.000277	no	no	no	no	no	yes
Melanomas of Skin (PheWAS Code 172.11)	2	6842198	rs72777887	A	G	0.046738	-0.231	0.000426	no	no	no	no	no	yes
Melanomas of Skin (PheWAS Code 172.11)	2	9862722	rs114048078	A	G	0.04933	0.232	0.000383	no	no	no	no	no	yes
Melanomas of Skin (PheWAS Code 172.11)	2	10974036	rs80201580	G	T	0.036893	0.275	0.000189	no	no	no	no	no	yes
Melanomas of Skin (PheWAS Code 172.11)	2	11754501	rs61593826	T	C	0.047468	0.232	0.000416	no	no	no	no	no	yes
Melanomas of Skin (PheWAS Code 172.11)	2	12081037	rs182341054	C	G	0.014249	-0.47	0.000136	no	no	no	no	no	yes
Melanomas of Skin (PheWAS Code 172.11)	2	15926168	rs2544527	C	T	0.662414	-0.104	0.00037	no	no	no	no	no	yes
Melanomas of Skin (PheWAS Code 172.11)	2	19552859	rs138006261	T	C	0.010164	0.567	0.000245	no	no	no	no	no	yes
Melanomas of Skin (PheWAS Code 172.11)	2	21574503	rs219552	A	G	0.155151	0.161	2.82e-05	no	no	no	no	yes	yes
Melanomas of Skin (PheWAS Code 172.11)	2	23296640	rs143705157	A	G	0.02695	0.33	0.000187	no	no	no	no	no	yes
Melanomas of Skin (PheWAS Code 172.11)	2	25491056	rs7583409	G	A	0.309183	0.124	3.24e-05	no	no	no	no	yes	yes
Melanomas of Skin (PheWAS Code 172.11)	2	25596509	rs732076	C	A	0.721244	-0.117	0.00015	no	no	no	no	no	yes
Melanomas of Skin (PheWAS Code 172.11)	2	30505244	rs148634816	A	G	0.005254	0.818	0.000194	no	no	no	no	no	yes
Melanomas of Skin (PheWAS Code 172.11)	2	30547304	rs148252022	T	C	0.006586	0.736	0.000125	no	no	no	no	no	yes
Melanomas of Skin (PheWAS Code 172.11)	2	31285162	rs62142966	A	G	0.018378	0.406	0.000172	no	no	no	no	no	yes
Melanomas of Skin (PheWAS Code 172.11)	2	36458708	rs139734438	T	C	0.022225	0.34	0.000477	no	no	no	no	no	yes
Melanomas of Skin (PheWAS Code 172.11)	2	40584741	rs6544326	T	A	0.607773	-0.102	0.000303	no	no	no	no	no	yes
Melanomas of Skin (PheWAS Code 172.11)	2	40629797	rs79229458	T	C	0.007897	0.621	0.000257	no	no	no	no	no	yes
Melanomas of Skin (PheWAS Code 172.11)	2	40647513	rs57237419	A	C	0.005223	1.08	0.000156	no	no	no	no	no	yes
Melanomas of Skin (PheWAS Code 172.11)	2	42713279	rs75405969	G	C	0.05813	-0.208	0.000432	no	no	no	no	no	yes
Melanomas of Skin (PheWAS Code 172.11)	2	45113852	rs521095	A	G	0.80657	0.122	0.000457	no	no	no	no	no	yes
Melanomas of Skin (PheWAS Code 172.11)	2	48056957	rs144853736	T	C	0.010388	0.521	0.000193	no	no	no	no	no	yes
Melanomas of Skin (PheWAS Code 172.11)	2	48245187	rs34725086	A	G	0.019578	0.383	0.000196	no	no	no	no	no	yes
Melanomas of Skin (PheWAS Code 172.11)	2	48752936	rs62135178	G	C	0.045388	-0.239	0.000386	no	no	no	no	no	yes
Melanomas of Skin (PheWAS Code 172.11)	2	49289101	rs74655275	C	T	0.040935	0.274	0.000119	no	no	no	no	no	yes
Melanomas of Skin (PheWAS Code 172.11)	2	53061065	rs111536322	A	C	0.009363	0.604	7.58e-05	no	no	no	no	no	yes
Melanomas of Skin (PheWAS Code 172.11)	2	53559472	rs148825741	A	C	0.006464	0.667	0.000392	no	no	no	no	no	yes
Melanomas of Skin (PheWAS Code 172.11)	2	54202316	rs145112853	G	C	0.008147	0.589	0.000318	no	no	no	no	no	yes
Melanomas of Skin (PheWAS Code 172.11)	2	55371740	rs143286475	G	C	0.009919	0.514	0.000464	no	no	no	no	no	yes
Melanomas of Skin (PheWAS Code 172.11)	2	56489937	rs115453241	C	T	0.005634	0.739	0.000206	no	no	no	no	no	yes
Melanomas of Skin (PheWAS Code 172.11)	2	57550045	rs13401303	G	C	0.732123	-0.109	0.000475	no	no	no	no	no	yes
Melanomas of Skin (PheWAS Code 172.11)	2	59484088	rs79236308	G	T	0.015219	0.445	0.000159	no	no	no	no	no	yes
Melanomas of Skin (PheWAS Code 172.11)	2	59811789	rs115808408	T	A	0.02638	0.317	0.000287	no	no	no	no	no	yes
Melanomas of Skin (PheWAS Code 172.11)	2	67478949	rs4671789	T	C	0.74459	-0.137	1.48e-05	no	no	no	no	yes	yes
Melanomas of Skin (PheWAS Code 172.11)	2	69209359	rs62133359	G	A	0.047043	-0.261	7.08e-05	no	no	no	no	no	yes
Melanomas of Skin (PheWAS Code 172.11)	2	69552451	rs77753566	T	G	0.159702	-0.134	0.000456	no	no	no	no	no	yes
Melanomas of Skin (PheWAS Code 172.11)	2	77820318	rs183029804	A	G	0.008034	0.601	0.000301	no	no	no	no	no	yes
Melanomas of Skin (PheWAS Code 172.11)	2	80167621	rs79213766	T	C	0.005725	0.766	0.000114	no	no	no	no	no	yes
Melanomas of Skin (PheWAS Code 172.11)	2	81003322	rs139648594	T	A	0.007449	0.615	0.000289	no	no	no	no	no	yes
Melanomas of Skin (PheWAS Code 172.11)	2	81810456	rs77532903	C	G	0.036364	-0.261	0.000472	no	no	no	no	no	yes
Melanomas of Skin (PheWAS Code 172.11)	2	81988565	rs80121969	T	C	0.027288	0.311	0.000261	no	no	no	no	no	yes
Melanomas of Skin (PheWAS Code 172.11)	2	85285751	rs78959765	A	G	0.029144	0.343	7.84e-05	no	no	no	no	no	yes
Melanomas of Skin (PheWAS Code 172.11)	2	97067548	rs77471447	T	C	0.007507	0.733	0.000243	no	no	no	no	no	yes
Melanomas of Skin (PheWAS Code 172.11)	2	98294036	rs62157578	T	A	0.163339	0.144	0.000159	no	no	no	no	no	yes
Melanomas of Skin (PheWAS Code 172.11)	2	101235864	rs187466507	T	C	0.009481	-0.61	8.5e-05	no	no	no	no	no	yes
Melanomas of Skin (PheWAS Code 172.11)	2	106304483	rs2889525	T	C	0.362444	-0.11	0.000126	no	no	no	no	no	yes
Melanomas of Skin (PheWAS Code 172.11)	2	107530918	rs55741708	G	A	0.01905	0.38	0.00024	no	no	no	no	no	yes
Melanomas of Skin (PheWAS Code 172.11)	2	109619127	rs77851252	C	G	0.021235	0.378	0.000146	no	no	no	no	no	yes
Melanomas of Skin (PheWAS Code 172.11)	2	114750283	rs112214414	A	G	0.022342	0.348	0.000297	no	no	no	no	no	yes
Melanomas of Skin (PheWAS Code 172.11)	2	119384909	rs148690271	G	C	0.006963	0.842	2.63e-06	no	no	no	yes	yes	yes
Melanomas of Skin (PheWAS Code 172.11)	2	123356991	rs78896463	A	G	0.007191	0.634	0.000204	no	no	no	no	no	yes
Melanomas of Skin (PheWAS Code 172.11)	2	129543158	rs74456839	T	C	0.009602	0.66	2.07e-05	no	no	no	no	yes	yes
Melanomas of Skin (PheWAS Code 172.11)	2	131667681	rs35058552	T	G	0.020922	0.405	0.000135	no	no	no	no	no	yes
Melanomas of Skin (PheWAS Code 172.11)	2	154428762	rs12693762	A	G	0.662096	0.103	0.000434	no	no	no	no	no	yes
Melanomas of Skin (PheWAS Code 172.11)	2	154541341	rs2222280	T	C	0.479264	0.0988	0.00038	no	no	no	no	no	yes
Melanomas of Skin (PheWAS Code 172.11)	2	155214730	rs72869613	G	A	0.006088	0.704	0.000404	no	no	no	no	no	yes
Melanomas of Skin (PheWAS Code 172.11)	2	159167488	rs77002758	T	C	0.006198	0.745	0.000205	no	no	no	no	no	yes
Melanomas of Skin (PheWAS Code 172.11)	2	160304510	rs185316968	C	T	0.010084	0.597	6.73e-05	no	no	no	no	no	yes
Melanomas of Skin (PheWAS Code 172.11)	2	163432548	rs112889516	G	A	0.005409	0.9	0.000136	no	no	no	no	no	yes
Melanomas of Skin (PheWAS Code 172.11)	2	164072097	rs149582525	G	A	0.013843	0.442	0.000374	no	no	no	no	no	yes
Melanomas of Skin (PheWAS Code 172.11)	2	171229601	rs4668247	C	T	0.926117	-0.187	0.000411	no	no	no	no	no	yes
Melanomas of Skin (PheWAS Code 172.11)	2	174480127	rs4246613	C	T	0.807103	-0.125	0.000438	no	no	no	no	no	yes
Melanomas of Skin (PheWAS Code 172.11)	2	176981145	rs113742463	A	G	0.070311	-0.226	4.15e-05	no	no	no	no	yes	yes
Melanomas of Skin (PheWAS Code 172.11)	2	187720303	rs138125110	G	A	0.005443	0.705	0.000319	no	no	no	no	no	yes
Melanomas of Skin (PheWAS Code 172.11)	2	189962558	rs72906361	G	T	0.137883	0.154	0.000114	no	no	no	no	no	yes
Melanomas of Skin (PheWAS Code 172.11)	2	191984672	rs113934809	G	A	0.012828	0.508	0.000314	no	no	no	no	no	yes
Melanomas of Skin (PheWAS Code 172.11)	2	192031227	rs4853550	T	G	0.790024	0.126	0.000196	no	no	no	no	no	yes
Melanomas of Skin (PheWAS Code 172.11)	2	192231088	rs114976573	C	T	0.009872	-0.549	0.000137	no	no	no	no	no	yes
Melanomas of Skin (PheWAS Code 172.11)	2	193642836	rs142977547	C	A	0.006147	0.691	0.000447	no	no	no	no	no	yes
Melanomas of Skin (PheWAS Code 172.11)	2	198578081	rs72916987	T	C	0.112564	-0.154	0.000412	no	no	no	no	no	yes
Melanomas of Skin (PheWAS Code 172.11)	2	200609796	rs75853365	T	C	0.059194	-0.219	0.000272	no	no	no	no	no	yes
Melanomas of Skin (PheWAS Code 172.11)	2	201547215	rs72933958	A	C	0.185885	0.13	0.00031	no	no	no	no	no	yes
Melanomas of Skin (PheWAS Code 172.11)	2	201590091	rs12613052	T	C	0.633271	-0.114	6.62e-05	no	no	no	no	no	yes
Melanomas of Skin (PheWAS Code 172.11)	2	201710305	rs13028326	T	A	0.594294	-0.0984	0.000495	no	no	no	no	no	yes
Melanomas of Skin (PheWAS Code 172.11)	2	204678417	rs17594516	A	G	0.019197	0.409	6.76e-05	no	no	no	no	no	yes
Melanomas of Skin (PheWAS Code 172.11)	2	205615978	rs192281456	T	C	0.00543	-0.806	0.000157	no	no	no	no	no	yes
Melanomas of Skin (PheWAS Code 172.11)	2	206698554	rs76325945	T	C	0.072586	-0.186	0.000483	no	no	no	no	no	yes
Melanomas of Skin (PheWAS Code 172.11)	2	210440096	rs112553487	T	C	0.011283	0.487	0.000442	no	no	no	no	no	yes
Melanomas of Skin (PheWAS Code 172.11)	2	211441495	rs147908012	G	A	0.006169	0.748	7.87e-05	no	no	no	no	no	yes
Melanomas of Skin (PheWAS Code 172.11)	2	212787427	rs12998591	A	G	0.076284	0.194	0.000236	no	no	no	no	no	yes
Melanomas of Skin (PheWAS Code 172.11)	2	213247399	rs10195551	G	C	0.120381	-0.154	0.000313	no	no	no	no	no	yes
Melanomas of Skin (PheWAS Code 172.11)	2	216864235	rs1344697	G	A	0.607698	0.101	0.000369	no	no	no	no	no	yes
Melanomas of Skin (PheWAS Code 172.11)	2	217146332	rs72942605	A	G	0.009163	0.57	0.000158	no	no	no	no	no	yes
Melanomas of Skin (PheWAS Code 172.11)	2	217705879	rs150163062	A	G	0.009196	0.591	0.000179	no	no	no	no	no	yes
Melanomas of Skin (PheWAS Code 172.11)	2	218685944	rs78744613	A	G	0.032213	0.277	0.000412	no	no	no	no	no	yes
Melanomas of Skin (PheWAS Code 172.11)	2	221561705	rs72966803	A	C	0.178281	-0.129	0.000327	no	no	no	no	no	yes
Melanomas of Skin (PheWAS Code 172.11)	2	222300116	rs3770197	T	C	0.265039	-0.111	0.000491	no	no	no	no	no	yes
Melanomas of Skin (PheWAS Code 172.11)	2	222390560	rs10932917	G	A	0.665087	-0.117	6.93e-05	no	no	no	no	no	yes
Melanomas of Skin (PheWAS Code 172.11)	2	222426848	rs77602069	G	A	0.017597	-0.443	6.41e-05	no	no	no	no	no	yes
Melanomas of Skin (PheWAS Code 172.11)	2	222545005	rs76237886	A	G	0.081424	0.179	0.000379	no	no	no	no	no	yes
Melanomas of Skin (PheWAS Code 172.11)	2	227486298	rs78559400	T	C	0.04431	0.239	0.000365	no	no	no	no	no	yes
Melanomas of Skin (PheWAS Code 172.11)	2	228244883	rs7578003	T	C	0.685232	-0.107	0.000316	no	no	no	no	no	yes
Melanomas of Skin (PheWAS Code 172.11)	2	228343656	rs114390093	C	T	0.022437	-0.357	0.00014	no	no	no	no	no	yes
Melanomas of Skin (PheWAS Code 172.11)	2	228971045	rs12994845	C	T	0.142515	-0.14	0.000396	no	no	no	no	no	yes
Melanomas of Skin (PheWAS Code 172.11)	2	229047462	rs4318380	A	G	0.516627	-0.104	0.000182	no	no	no	no	no	yes
Melanomas of Skin (PheWAS Code 172.11)	2	234926008	rs28902237	T	C	0.012144	0.447	0.000451	no	no	no	no	no	yes
Melanomas of Skin (PheWAS Code 172.11)	2	237849394	rs1347501	C	A	0.642139	-0.103	0.000344	no	no	no	no	no	yes
Melanomas of Skin (PheWAS Code 172.11)	2	238482369	rs577904041	A	G	0.008631	0.627	6.98e-05	no	no	no	no	no	yes
Melanomas of Skin (PheWAS Code 172.11)	2	239053858	rs115003646	A	G	0.006535	0.647	0.000348	no	no	no	no	no	yes
Melanomas of Skin (PheWAS Code 172.11)	2	241700318	rs57057191	T	C	0.054582	-0.216	0.000398	no	no	no	no	no	yes
Melanomas of Skin (PheWAS Code 172.11)	2	241996334	rs145923469	T	C	0.015709	0.448	0.000167	no	no	no	no	no	yes
Melanomas of Skin (PheWAS Code 172.11)	2	242168967	rs78125729	A	G	0.018377	-0.393	0.000172	no	no	no	no	no	yes
Melanomas of Skin (PheWAS Code 172.11)	3	348658	rs112587854	C	T	0.00512	0.719	0.000404	no	no	no	no	no	yes
Melanomas of Skin (PheWAS Code 172.11)	3	1243982	rs183915800	T	C	0.008416	0.624	0.000139	no	no	no	no	no	yes
Melanomas of Skin (PheWAS Code 172.11)	3	2426632	rs9854419	G	A	0.361989	-0.106	0.000217	no	no	no	no	no	yes
Melanomas of Skin (PheWAS Code 172.11)	3	6090077	rs115085084	A	G	0.022267	0.357	0.000411	no	no	no	no	no	yes
Melanomas of Skin (PheWAS Code 172.11)	3	7376077	rs115280003	C	T	0.056893	0.209	0.000458	no	no	no	no	no	yes
Melanomas of Skin (PheWAS Code 172.11)	3	8331389	rs56344183	C	T	0.481797	0.104	0.000201	no	no	no	no	no	yes
Melanomas of Skin (PheWAS Code 172.11)	3	8678679	rs143369819	C	T	0.017201	0.438	0.0003	no	no	no	no	no	yes
Melanomas of Skin (PheWAS Code 172.11)	3	15149282	rs114771180	G	A	0.006231	0.694	0.000267	no	no	no	no	no	yes
Melanomas of Skin (PheWAS Code 172.11)	3	21064985	rs77053041	A	G	0.053629	-0.223	0.000327	no	no	no	no	no	yes
Melanomas of Skin (PheWAS Code 172.11)	3	22193616	rs12715027	C	A	0.398345	0.113	6.67e-05	no	no	no	no	no	yes
Melanomas of Skin (PheWAS Code 172.11)	3	22635096	rs13085456	C	T	0.016304	0.41	0.000196	no	no	no	no	no	yes
Melanomas of Skin (PheWAS Code 172.11)	3	25349572	rs142779713	C	G	0.012444	0.496	0.000137	no	no	no	no	no	yes
Melanomas of Skin (PheWAS Code 172.11)	3	27074445	rs4508738	G	A	0.982232	-0.384	0.000289	no	no	no	no	no	yes
Melanomas of Skin (PheWAS Code 172.11)	3	28577700	rs76349788	C	A	0.025294	0.342	0.000182	no	no	no	no	no	yes
Melanomas of Skin (PheWAS Code 172.11)	3	34011940	rs140729471	T	G	0.008076	0.592	0.000279	no	no	no	no	no	yes
Melanomas of Skin (PheWAS Code 172.11)	3	35465000	rs190379223	T	C	0.006	0.775	6.53e-05	no	no	no	no	no	yes
Melanomas of Skin (PheWAS Code 172.11)	3	42732939	rs73085372	G	A	0.311535	-0.134	9.7e-06	no	no	no	no	yes	yes
Melanomas of Skin (PheWAS Code 172.11)	3	43903550	rs115727787	A	G	0.026216	-0.314	0.000309	no	no	no	no	no	yes
Melanomas of Skin (PheWAS Code 172.11)	3	48193753	rs2100692	A	G	0.096431	0.214	6.08e-06	no	no	no	no	yes	yes
Melanomas of Skin (PheWAS Code 172.11)	3	53895457	rs4687593	C	A	0.017986	0.37	0.00042	no	no	no	no	no	yes
Melanomas of Skin (PheWAS Code 172.11)	3	54245073	rs13095436	T	C	0.008061	0.564	0.000432	no	no	no	no	no	yes
Melanomas of Skin (PheWAS Code 172.11)	3	56880107	rs146348433	C	T	0.007172	0.624	0.000381	no	no	no	no	no	yes
Melanomas of Skin (PheWAS Code 172.11)	3	57258881	rs184817797	A	G	0.00571	0.714	0.000305	no	no	no	no	no	yes
Melanomas of Skin (PheWAS Code 172.11)	3	59657051	rs6803061	T	C	0.055828	0.223	0.000222	no	no	no	no	no	yes
Melanomas of Skin (PheWAS Code 172.11)	3	65290807	rs78598578	T	C	0.010569	0.521	0.000246	no	no	no	no	no	yes
Melanomas of Skin (PheWAS Code 172.11)	3	68494616	rs114459025	G	T	0.011814	0.506	0.000167	no	no	no	no	no	yes
Melanomas of Skin (PheWAS Code 172.11)	3	69950451	rs183783391	T	C	0.013598	0.859	1.06e-10	yes	yes	yes	yes	yes	yes
Melanomas of Skin (PheWAS Code 172.11)	3	70574424	rs112177519	T	C	0.011866	0.465	0.0005	no	no	no	no	no	yes
Melanomas of Skin (PheWAS Code 172.11)	3	72272963	rs114482974	A	G	0.008294	-0.587	0.000492	no	no	no	no	no	yes
Melanomas of Skin (PheWAS Code 172.11)	3	73796006	rs115467905	A	G	0.006705	0.742	0.000101	no	no	no	no	no	yes
Melanomas of Skin (PheWAS Code 172.11)	3	74476846	rs56300573	A	G	0.026067	0.355	5.07e-05	no	no	no	no	no	yes
Melanomas of Skin (PheWAS Code 172.11)	3	83201275	rs115842521	G	A	0.015278	0.428	0.000393	no	no	no	no	no	yes
Melanomas of Skin (PheWAS Code 172.11)	3	84206021	rs76813859	A	G	0.005423	0.883	3.31e-05	no	no	no	no	yes	yes
Melanomas of Skin (PheWAS Code 172.11)	3	86250424	rs35384579	C	G	0.621614	-0.12	2.44e-05	no	no	no	no	yes	yes
Melanomas of Skin (PheWAS Code 172.11)	3	88784346	rs13320883	T	G	0.35241	-0.112	0.000105	no	no	no	no	no	yes
Melanomas of Skin (PheWAS Code 172.11)	3	102240202	rs1620217	C	T	0.474244	0.115	3.79e-05	no	no	no	no	yes	yes
Melanomas of Skin (PheWAS Code 172.11)	3	102297676	rs149521671	C	T	0.035831	-0.287	0.00024	no	no	no	no	no	yes
Melanomas of Skin (PheWAS Code 172.11)	3	103028123	rs7633727	G	C	0.21801	-0.13	0.000107	no	no	no	no	no	yes
Melanomas of Skin (PheWAS Code 172.11)	3	103132927	rs62273205	C	G	0.176331	-0.131	0.000326	no	no	no	no	no	yes
Melanomas of Skin (PheWAS Code 172.11)	3	109016995	rs181722243	A	G	0.010549	0.56	9.3e-05	no	no	no	no	no	yes
Melanomas of Skin (PheWAS Code 172.11)	3	114158731	rs138178976	C	T	0.021207	-0.35	0.0004	no	no	no	no	no	yes
Melanomas of Skin (PheWAS Code 172.11)	3	114189684	rs17616358	A	T	0.184401	0.13	0.000453	no	no	no	no	no	yes
Melanomas of Skin (PheWAS Code 172.11)	3	116983727	rs114786635	C	T	0.028887	-0.358	1.89e-05	no	no	no	no	yes	yes
Melanomas of Skin (PheWAS Code 172.11)	3	117346721	rs115479478	A	G	0.012463	-0.497	0.000212	no	no	no	no	no	yes
Melanomas of Skin (PheWAS Code 172.11)	3	118039319	rs140410755	T	G	0.006883	0.627	0.000416	no	no	no	no	no	yes
Melanomas of Skin (PheWAS Code 172.11)	3	124104980	rs114716394	A	G	0.014383	0.435	0.000292	no	no	no	no	no	yes
Melanomas of Skin (PheWAS Code 172.11)	3	124478652	rs62265634	G	C	0.005771	0.704	0.000338	no	no	no	no	no	yes
Melanomas of Skin (PheWAS Code 172.11)	3	125905050	rs183290100	G	A	0.005448	0.796	0.000107	no	no	no	no	no	yes
Melanomas of Skin (PheWAS Code 172.11)	3	126870111	rs187779938	G	T	0.005338	1.11	1.72e-06	no	no	no	yes	yes	yes
Melanomas of Skin (PheWAS Code 172.11)	3	128291379	rs74838026	T	C	0.005697	0.68	0.000373	no	no	no	no	no	yes
Melanomas of Skin (PheWAS Code 172.11)	3	131739229	rs531559767	A	G	0.009377	0.524	0.000422	no	no	no	no	no	yes
Melanomas of Skin (PheWAS Code 172.11)	3	132021838	rs55825764	T	C	0.053666	-0.223	0.000331	no	no	no	no	no	yes
Melanomas of Skin (PheWAS Code 172.11)	3	132176310	rs75854838	C	G	0.105865	0.172	0.000142	no	no	no	no	no	yes
Melanomas of Skin (PheWAS Code 172.11)	3	141819403	rs562890639	T	C	0.00932	0.536	0.000459	no	no	no	no	no	yes
Melanomas of Skin (PheWAS Code 172.11)	3	144106877	rs80222559	C	A	0.005126	0.709	0.000371	no	no	no	no	no	yes
Melanomas of Skin (PheWAS Code 172.11)	3	147647091	rs137869707	C	A	0.014733	0.493	4.32e-05	no	no	no	no	yes	yes
Melanomas of Skin (PheWAS Code 172.11)	3	149258066	rs17787953	C	T	0.225457	-0.117	0.000486	no	no	no	no	no	yes
Melanomas of Skin (PheWAS Code 172.11)	3	151315589	rs9873763	T	C	0.256823	-0.114	0.0003	no	no	no	no	no	yes
Melanomas of Skin (PheWAS Code 172.11)	3	152383699	rs537190468	C	T	0.008516	0.619	0.000161	no	no	no	no	no	yes
Melanomas of Skin (PheWAS Code 172.11)	3	152774547	rs11926852	T	C	0.843597	-0.162	2.28e-05	no	no	no	no	yes	yes
Melanomas of Skin (PheWAS Code 172.11)	3	153028923	rs9812235	G	C	0.379283	-0.0993	0.000477	no	no	no	no	no	yes
Melanomas of Skin (PheWAS Code 172.11)	3	156393007	rs114679164	T	C	0.020228	0.345	0.000498	no	no	no	no	no	yes
Melanomas of Skin (PheWAS Code 172.11)	3	156464729	rs344030	C	A	0.197122	-0.17	1.04e-06	no	no	no	yes	yes	yes
Melanomas of Skin (PheWAS Code 172.11)	3	157711679	rs114172509	A	C	0.022117	-0.334	0.000486	no	no	no	no	no	yes
Melanomas of Skin (PheWAS Code 172.11)	3	159038943	rs71312263	A	G	0.025946	-0.355	9.87e-05	no	no	no	no	no	yes
Melanomas of Skin (PheWAS Code 172.11)	3	159634466	rs76603284	C	T	0.006131	0.686	0.000384	no	no	no	no	no	yes
Melanomas of Skin (PheWAS Code 172.11)	3	162743644	rs9846221	C	T	0.00789	-0.673	0.00028	no	no	no	no	no	yes
Melanomas of Skin (PheWAS Code 172.11)	3	163855987	rs140617877	T	C	0.020449	0.361	0.00034	no	no	no	no	no	yes
Melanomas of Skin (PheWAS Code 172.11)	3	174838836	rs116297404	G	A	0.014432	0.461	0.000136	no	no	no	no	no	yes
Melanomas of Skin (PheWAS Code 172.11)	3	180444366	rs146905041	G	C	0.006351	0.691	0.000231	no	no	no	no	no	yes
Melanomas of Skin (PheWAS Code 172.11)	3	181560983	rs10084734	C	T	0.853486	0.146	0.000299	no	no	no	no	no	yes
Melanomas of Skin (PheWAS Code 172.11)	3	185659252	rs9830552	A	G	0.42777	0.0989	0.000427	no	no	no	no	no	yes
Melanomas of Skin (PheWAS Code 172.11)	3	188699036	rs56895941	A	C	0.018675	0.387	0.000179	no	no	no	no	no	yes
Melanomas of Skin (PheWAS Code 172.11)	3	189861813	rs3106809	A	G	0.735517	0.113	0.000306	no	no	no	no	no	yes
Melanomas of Skin (PheWAS Code 172.11)	3	189903002	rs112306709	A	G	0.068057	-0.2	0.000425	no	no	no	no	no	yes
Melanomas of Skin (PheWAS Code 172.11)	3	190053433	rs11708506	A	G	0.312513	-0.11	0.000222	no	no	no	no	no	yes
Melanomas of Skin (PheWAS Code 172.11)	3	193803574	rs2130724	G	A	0.207336	0.125	0.000235	no	no	no	no	no	yes
Melanomas of Skin (PheWAS Code 172.11)	3	194336647	rs58177286	C	A	0.062597	-0.228	7.57e-05	no	no	no	no	no	yes
Melanomas of Skin (PheWAS Code 172.11)	3	194417029	rs898813	T	C	0.59555	0.109	0.000126	no	no	no	no	no	yes
Melanomas of Skin (PheWAS Code 172.11)	4	959529	rs143673932	T	C	0.00657	0.668	0.000209	no	no	no	no	no	yes
Melanomas of Skin (PheWAS Code 172.11)	4	1597044	rs58300152	A	G	0.023947	0.347	0.000193	no	no	no	no	no	yes
Melanomas of Skin (PheWAS Code 172.11)	4	2369372	rs2239723	C	T	0.371741	-0.0999	0.000479	no	no	no	no	no	yes
Melanomas of Skin (PheWAS Code 172.11)	4	3995212	rs9683921	T	C	0.072841	-0.203	0.000229	no	no	no	no	no	yes
Melanomas of Skin (PheWAS Code 172.11)	4	4274514	rs75250358	T	C	0.142036	-0.161	6.96e-05	no	no	no	no	no	yes
Melanomas of Skin (PheWAS Code 172.11)	4	6004921	rs4689285	A	G	0.627607	0.103	0.000347	no	no	no	no	no	yes
Melanomas of Skin (PheWAS Code 172.11)	4	7346334	rs137935540	A	G	0.007892	0.605	0.000285	no	no	no	no	no	yes
Melanomas of Skin (PheWAS Code 172.11)	4	7535698	rs75110746	G	A	0.067227	-0.196	0.000394	no	no	no	no	no	yes
Melanomas of Skin (PheWAS Code 172.11)	4	8146296	rs61016586	C	T	0.075188	-0.209	0.000492	no	no	no	no	no	yes
Melanomas of Skin (PheWAS Code 172.11)	4	11775231	rs76908269	A	C	0.063911	-0.232	4.45e-05	no	no	no	no	yes	yes
Melanomas of Skin (PheWAS Code 172.11)	4	13820617	rs7660348	T	C	0.714319	-0.117	0.000278	no	no	no	no	no	yes
Melanomas of Skin (PheWAS Code 172.11)	4	14592493	rs114985521	A	G	0.024102	0.384	0.000139	no	no	no	no	no	yes
Melanomas of Skin (PheWAS Code 172.11)	4	18824180	rs11940874	A	G	0.154966	0.15	8.34e-05	no	no	no	no	no	yes
Melanomas of Skin (PheWAS Code 172.11)	4	18974536	rs146982070	T	C	0.00884	-0.555	0.000353	no	no	no	no	no	yes
Melanomas of Skin (PheWAS Code 172.11)	4	19069745	rs147443394	T	C	0.005231	0.856	5.91e-05	no	no	no	no	no	yes
Melanomas of Skin (PheWAS Code 172.11)	4	19401033	rs10000625	C	T	0.083239	0.182	0.000265	no	no	no	no	no	yes
Melanomas of Skin (PheWAS Code 172.11)	4	21467906	rs12501878	A	G	0.210666	0.152	6.9e-06	no	no	no	no	yes	yes
Melanomas of Skin (PheWAS Code 172.11)	4	23109923	rs116498059	G	A	0.038341	-0.255	0.000462	no	no	no	no	no	yes
Melanomas of Skin (PheWAS Code 172.11)	4	24275812	rs6835898	A	C	0.786036	0.12	0.000397	no	no	no	no	no	yes
Melanomas of Skin (PheWAS Code 172.11)	4	24412551	rs116212522	T	C	0.027764	0.315	0.000393	no	no	no	no	no	yes
Melanomas of Skin (PheWAS Code 172.11)	4	24746622	rs150867508	C	T	0.007116	0.725	8.56e-05	no	no	no	no	no	yes
Melanomas of Skin (PheWAS Code 172.11)	4	25107680	rs142604833	T	C	0.010195	0.525	0.000368	no	no	no	no	no	yes
Melanomas of Skin (PheWAS Code 172.11)	4	25479994	rs139265205	A	G	0.007233	0.766	1.6e-05	no	no	no	no	yes	yes
Melanomas of Skin (PheWAS Code 172.11)	4	25625337	rs140857013	G	A	0.006712	0.769	0.00011	no	no	no	no	no	yes
Melanomas of Skin (PheWAS Code 172.11)	4	30444522	rs75228231	T	C	0.021538	-0.348	0.000428	no	no	no	no	no	yes
Melanomas of Skin (PheWAS Code 172.11)	4	37383759	rs182156225	T	C	0.005572	0.775	9.6e-05	no	no	no	no	no	yes
Melanomas of Skin (PheWAS Code 172.11)	4	40644529	rs13118213	G	A	0.621863	-0.111	9.13e-05	no	no	no	no	no	yes
[truncated: 897 more rows]

## Sheet: TableK-Omnibus Table Results
PheWAS Code	PheWAS Code Description	Category	MGI		UKB		Basal Cell Carcinoma PRS												Melanoma PRS												Squamous Cell Carcinoma PRS
[truncated: 37 more rows]
